# Supplementary material for: Valence and Arousal Ratings for 420 Finnish Nouns by Age and Gender
Source: PLoS One. 2013 Aug 30;8(8):e72859. doi: 10.1371/journal.pone.0072859 (PMC3758333; doi:10.1371/journal.pone.0072859)
Supplement: Database S1 — Affective ratings and psycholinguistic measures for 420 Finnish nouns. The database includes valence and arousal ratings separately for the whole sample (All) and for the demographic groups divided by gender and age, as well as psycholinguistic measures obtained by the WordMill Lexical Search Program [42] from an unpublished extensive database of written Finnish, and additional information on each word (English translation, number of word list in which the word appeared). The contents of the database are described in more detail in the Description of the Supplementary Material section in the article. (XLS) [file pone.0072859.s001.xls]

## Sheet: Sheet1
Finnish word	Engl. Transl.	Wordlist	Valence		Arousal		Valence		Valence		Arousal		Arousal		Valence		Valence		Valence		Valence		Arousal		Arousal		Arousal		Arousal		Nr letters	Frequency measures
			All		All		Female		Male		Female		Male		16-19 yrs		20-30 yrs		31-59 yrs		60-77 yrs		16-19 yrs		20-30 yrs		31-59 yrs		60-77 yrs			Surface		Lemma		Bigram	Initrigram	Fintrigram
			M	SD	M	SD	M	SD	M	SD	M	SD	M	SD	M	SD	M	SD	M	SD	M	SD	M	SD	M	SD	M	SD	M	SD		Absolute	Relative	Absolute	Relative
Ahdinko	Distress	1	1.5434	0.8315	5.1919	1.5833	1.4925	0.7828	1.7179	0.9719	5.291	1.5308	4.8421	1.7325	1.90909	1.22103	2.57955	1.36223	2.21212	1.28321	2.125	1.3562	3.54545	1.80907	4.45455	1.321	4.83333	1.40967	4	1.30931	7	73	3.21	418	18.39	926.41	81.09	31.53
Abortti	Abortion	3	2.3757	1.3307	4.5202	1.4166	2.331	1.3247	2.5806	1.3607	4.6338	1.4015	4	1.3904	1.90909	1.30035	1.68571	0.877131	1.40244	0.70026	1.3	0.674949	5.09091	1.7581	5.43478	1.36638	4.97561	1.70674	5.4	1.7127	7	8	0.35	56	2.46	1468.53	38.97	524.52
Ahdistus	Anxiety	3	1.5632	0.7633	5.3448	1.35	1.5455	0.7758	1.6452	0.7094	5.4685	1.3044	4.7742	1.4308	1.36364	0.504525	1.56818	0.770064	1.59701	0.77966	1.5	0.92582	4.72727	2.57258	5.46591	1.21247	5.32836	1.27194	5	1.06904	8	28	1.23	65	2.86	1528.29	127.33	153.85
Ahkeruus	Diligence	2	4.8848	1.3178	3.8848	1.437	4.8762	1.3004	4.9104	1.3788	3.8366	1.3815	4.0299	1.5952	5	1.24035	4.68807	1.27437	4.94643	1.38095	5.42857	1.16496	3.92593	1.54237	4.11009	1.31473	3.76786	1.45182	3.28571	1.67758	8	25	1.1	78	3.43	613.55	4.99	162.53
Ahneus	Greed	4	1.8945	0.9053	5.0158	1.2765	1.8473	0.9273	2.0192	0.8359	5.0328	1.2236	4.9714	1.4105	2.20513	1.23926	1.91797	0.884013	1.71667	0.78312	1.58333	0.583592	5.10256	1.2731	5.03125	1.15428	4.91803	1.65625	4.95652	1.49174	6	109	4.8	880	38.72	1402.32	13.15	78.39
Aikuisuus	Adulthood	2	4.4082	1.3799	3.5918	1.3552	4.5198	1.3612	4.0615	1.3906	3.5891	1.3693	3.6	1.3205	4.44444	1.33973	4.01852	1.19954	4.66667	1.52753	5	0.948683	3.96296	1.48016	3.83333	1.23425	3.3964	1.38353	2.90476	1.30018	9	11	0.48	78	3.43	769.1	82.89	35.45
Aitous	Authenticity	4	5.8259	1.0345	2.9815	1.35	5.9709	1.0177	5.4423	0.9836	2.8796	1.3841	3.2476	1.223	5.92105	1.19417	5.75	1.06642	5.96721	0.85571	6.125	0.740887	2.89744	1.41039	2.90196	1.31698	3.37705	1.34368	2.95833	1.51741	6	49	2.16	159	7	1443.44	43.38	78.18
Ajatus	Thought	2	5.3011	1.16	3.6667	1.4501	5.4554	1.111	4.8358	1.1883	3.7164	1.4677	3.5152	1.395	5.03704	1.09128	5.29358	1.1164	5.33929	1.22698	5.47619	1.12335	3.7037	1.63648	3.62037	1.25837	3.72321	1.57234	3.55	1.53811	6	208	9.15	1159	51	1461.9	54.65	294.35
Ampiainen	Bee	1	2.8779	1.4397	4.9244	1.3976	2.8346	1.4729	3.0256	1.3276	4.9925	1.4538	4.6923	1.1733	2.36364	1.02691	3.07143	1.2777	2.67901	1.51515	3.7	1.88856	4.54545	1.69491	4.91429	1.25966	5	1.46629	4.8	1.54919	9	15	0.66	34	1.5	487.01	5.67	106.7
Apeus	Dejection	3	2.2356	1.1157	3.6301	1.3732	2.2028	1.1042	2.3871	1.1741	3.7394	1.3822	3.129	1.2313	2.27273	1.27208	2.13636	0.996336	2.37313	1.20398	2.125	1.45774	2.90909	1.57826	3.54545	1.36381	3.83333	1.36532	3.875	0.991031	5	20	0.88	105	4.62	927.4	34.09	80.82
Armeija	Army	3	3.4253	1.3906	4.3793	1.0451	3.3566	1.2968	3.7419	1.7506	4.3497	1.0698	4.5161	0.9263	3.27273	2.149	3.35227	1.31341	3.46269	1.23495	4.125	2.16712	4	1.09545	4.47727	1.00547	4.29851	1.04468	4.5	1.41421	7	24	1.06	73	3.21	1092.43	131.23	162.53
Arvokkuus	Dignity	4	4.8333	1.1522	3.3528	1.1276	4.8358	1.1698	4.8269	1.1099	3.3114	1.1417	3.4615	1.0877	4.38462	1.22722	4.88189	1.09338	4.95082	1.1892	4.75	1.42188	3.76923	1.15762	3.29921	1.10561	3.25	1.06763	3.5	1.35133	9	2	0.09	12	0.53	1031.22	60.49	65.4
Asiointi	Running errands	1	3.7326	1.0968	3.9477	1.1459	3.7068	1.1267	3.8205	0.9966	3.8947	1.1499	4.1282	1.1281	2.81818	1.60114	3.57143	0.941344	4.01235	1.07812	3.6	0.966092	3.09091	1.51357	4.14286	1.1071	3.91358	1.05116	3.8	1.39841	8	188	8.27	358	15.75	1492.28	220.42	66.97
Askel	Step	3	4.7919	1.0413	3.5491	1.2315	4.8028	0.991	4.7419	1.2641	3.5352	1.23	3.6129	1.2564	4.09091	1.3751	4.72414	0.960737	4.9403	1.0281	5.25	1.16496	2.81818	1.4013	3.64773	1.1551	3.50746	1.2355	3.85714	1.67616	5	131	5.76	572	25.17	1690.56	110.21	207.09
Astia	Dish	4	4.0765	0.9009	3.3651	1.1232	4.1022	0.9201	4.0095	0.8492	3.3919	1.0831	3.2952	1.2242	4.02564	1.0384	4.12891	0.900427	3.9	0.89632	4.04167	0.624094	3.33333	1.17727	3.38281	1.12107	3.25424	1.13856	3.5	1.06322	5	1315	57.87	2420	106.49	1535.17	110.21	27.94
Asukas	Inhabitant	4	4.0741	0.7603	3.5092	0.9796	4.073	0.7716	4.0769	0.7333	3.5636	0.9468	3.3654	1.0526	4.10526	0.605804	4.05098	0.759033	4.16393	0.934172	4.04167	0.464306	3.42105	1.03013	3.53906	0.961228	3.34426	1.0937	3.75	0.73721	6	22	0.97	98	4.31	1533	110.21	69.93
Aurinko	Sun	4	5.9895	1.0118	3.2427	1.5632	6.1491	0.9645	5.5714	1.0177	3.3321	1.6383	3.0095	1.3265	6.12821	1.10452	5.94141	0.990387	6.08197	1.06919	6.04167	0.954585	3.17949	1.53677	3.08594	1.56444	3.83333	1.45167	3.54167	1.5598	7	4	0.18	82	3.61	858.4	33.18	26.52
Autuus	Bliss	4	5.2816	1.3064	2.4497	1.284	5.3164	1.309	5.1905	1.3016	2.4489	1.275	2.4519	1.3137	5.02564	1.30761	5.33594	1.32118	5.04918	1.28357	5.70833	1.08264	2.5641	1.2095	2.26275	1.25082	3.04918	1.21691	2.73913	1.45282	6	7	0.31	11	0.48	1446.26	312.3	207.09
Avaruus	Space	2	4.9101	1.2888	3.9738	1.5928	4.9453	1.3161	4.803	1.2054	4.0647	1.6065	3.697	1.5289	4.62963	1.59683	4.88073	1.23772	5.03636	1.27017	4.7619	1.22085	3.7037	1.56438	4.05505	1.6092	3.95455	1.58193	4	1.67332	7	6	0.26	25	1.1	1269.98	312.3	19.42
Ehostus	Make-up	2	4.2015	1.4077	3.4142	1.2764	4.3465	1.3853	3.7576	1.393	3.3781	1.2354	3.5224	1.3965	4.51852	1.451	3.95413	1.4036	4.31532	1.4269	4.47619	1.12335	3.66667	1.20894	3.55046	1.28009	3.27027	1.27882	3.14286	1.27615	7	315	13.86	3169	139.45	1013.01	29.51	53.19
Elämä	Life	4	5.7599	1.1141	4.1293	1.5892	5.8139	1.0818	5.619	1.1879	4.2628	1.5795	3.781	1.5688	5.58974	1.42751	5.75	1.11672	5.88333	0.975838	5.83333	0.816497	4.35897	1.67783	4.02344	1.58901	4.45	1.63048	4.08333	1.24819	5	21	0.92	99	4.36	1927.63	121.8	421.12
Enkeli	Angel	3	5.6092	1.3287	2.6667	1.6283	5.6853	1.2969	5.2581	1.4368	2.5455	1.6086	3.2258	1.6271	5.45455	1.21356	5.52273	1.43019	5.70149	1.2311	6	1.19523	2.09091	1.3751	2.51136	1.58291	2.86567	1.68681	3.5	1.69031	6	247	10.87	1347	59.28	998.7	121.8	9.62
Etelä	South	4	5.05	1.2307	3.65	1.2397	5.1782	1.2531	4.7143	1.1069	3.7055	1.2717	3.5048	1.1446	5.15385	1.44256	5.01172	1.19962	5.03279	1.31615	5.33333	0.963087	3.71795	1.29673	3.55859	1.1966	3.81967	1.33552	4.08333	1.28255	5	1	0.04	4	0.18	1047.33	118.86	80.82
Etevyys	Competence	2	4.8433	1.3594	3.6343	1.4329	4.9005	1.3417	4.6716	1.4076	3.7376	1.4266	3.3182	1.4159	4.77778	1.57708	4.67593	1.20613	4.97321	1.39794	5.09524	1.57812	3.74074	1.53404	3.84404	1.31356	3.47748	1.46379	3.2381	1.64027	7	8	0.35	20	0.88	1037.45	113.45	12.19
Haarniska	Armor	4	3.4697	1.2645	3.9604	1.1935	3.354	1.2413	3.7714	1.2805	3.9745	1.1943	3.9231	1.1962	3.41026	1.33215	3.56863	1.20783	3.11475	1.45027	3.41667	1.1389	3.86842	1.29805	4.01953	1.14258	3.7377	1.37722	4.04167	1.0417	9	10	0.44	24	1.06	1712.18	90.75	294.35
Haaska	Carcass	3	2.2701	1.1488	4.1782	1.2481	2.2308	1.0857	2.4516	1.4104	4.2727	1.2514	3.7419	1.1538	2	1.26491	2.375	1.12763	2.25373	1.18505	1.625	0.744024	3.90909	1.51357	4.04545	1.20257	4.43284	1.22132	3.875	1.45774	6	2	0.09	55	2.42	1153.66	66.64	34.09
Haava	Wound	4	2.4237	1.0587	4.3509	1.2454	2.3564	1.0448	2.6	1.0795	4.354	1.2589	4.3429	1.2155	2.48718	1.29517	2.54688	1.0393	2.06557	0.910473	1.91667	0.880547	4.23077	1.20222	4.33984	1.1435	4.39344	1.64599	4.56522	1.23679	5	227	9.99	1342	59.06	871.85	100.19	207.09
Haaveilu	Daydreaming	4	5.8179	0.9926	3.2111	1.6564	5.9416	0.9397	5.4952	1.0572	3.2555	1.6861	3.0952	1.5782	5.79487	1.10452	5.86667	0.937971	5.70492	1.15966	5.625	0.923721	3.23077	1.64575	3.06667	1.64803	3.60656	1.61533	3.70833	1.70623	8	1050	46.21	1783	78.46	1033.33	241.58	9.71
Halaus	Hug	2	6.1338	1.0388	3.4312	1.812	6.203	0.9585	5.9254	1.2348	3.3861	1.8283	3.5672	1.7686	6.44444	0.751068	5.99083	1.01375	6.20536	1.09164	6.09524	1.13599	3.59259	2.2746	3.09174	1.56075	3.71429	1.87169	3.47619	1.8873	6	25	1.1	1036	45.59	494.13	17.06	44.72
Halvaus	Paralysis	3	1.5202	0.804	4.711	1.5913	1.5035	0.7861	1.6	0.8944	4.7692	1.5864	4.4333	1.6121	2	1.34164	1.48864	0.711067	1.52239	0.823117	1.14286	0.377964	4.18182	2.0405	4.40909	1.5657	5.25373	1.36341	4.14286	2.0354	7	276	12.15	1212	53.33	1642.88	132.77	55.66
Hankaluus	Difficulty	3	2.2816	1.0784	4.6552	1.243	2.2937	1.1122	2.2258	0.9205	4.7203	1.201	4.3548	1.4035	2	1.41421	2.28409	1.01652	2.35821	1.11058	2	1.06904	3.63636	1.91169	4.75	1.08543	4.76119	1.21966	4.125	1.45774	9	18	0.79	115	5.06	883.33	24.03	35.82
Happamuus	Sourness	1	2.9538	1.238	3.8092	1.2312	2.9478	1.2938	2.9744	1.0384	3.7761	1.2302	3.9231	1.2436	2.63636	1.50151	2.98571	1.13563	2.89024	1.24728	3.6	1.50555	3.54545	1.63485	3.9	1.25282	3.76829	1.14718	3.8	1.39841	9	6	0.26	16	0.7	1398.6	355.84	106.7
Hauta	Tomb	1	2.4104	1.3292	3.8092	1.6718	2.3657	1.2951	2.5641	1.4472	3.9328	1.7133	3.3846	1.4621	2	1.41421	2.62857	1.21788	2.19512	1.3188	3.1	1.72884	3.45455	2.33939	3.54286	1.44147	4.18293	1.72224	3	1.41421	5	127	5.59	906	39.87	952.51	70.89	70.52
Hellyys	Affection	1	6.4335	0.9416	2.8439	2.0127	6.5	0.8474	6.2051	1.196	2.7687	2.0072	3.1026	2.0364	5.81818	1.60114	6.37143	0.870972	6.59756	0.664064	6.2	1.8738	2.81818	1.99089	2.4	1.67159	3.20732	2.2152	3	2.16025	6	5	0.22	25	1.1	708.77	83.91	106.7
Herjaus	Insult	4	1.8421	0.813	5.1873	1.2927	1.7527	0.8087	2.0762	0.7807	5.2737	1.3016	4.9619	1.2475	1.92308	1.0609	1.90625	0.801347	1.70492	0.715175	1.375	0.494535	5.44737	1.26699	5.15625	1.283	5	1.39044	5.58333	1.10007	7	14	0.62	24	1.06	843.81	59.43	78.18
Hermo	Nerve	3	3.4624	1.1739	4.2601	1.1445	3.3803	1.2071	3.8387	0.9344	4.3147	1.1833	4	0.9097	3.54545	1.86353	3.37931	1.05919	3.46269	1.13255	4.25	1.48805	4.18182	1.99089	4.27586	1.05312	4.28358	1.05609	4	1.51186	5	235	10.34	3898	171.53	504.43	11.01	65.4
Hetki	Moment	2	5.0709	1.1798	3.223	1.4177	5.1542	1.1624	4.8209	1.2051	3.2525	1.4144	3.1343	1.4344	5.03704	1.31505	5.11111	1.12186	5.125	1.20154	4.61905	1.16087	3	1.51911	3.0367	1.29047	3.44643	1.48166	3.28571	1.48805	5	70	3.08	374	16.46	986.38	76.07	274.05
Hiekka	Sand	4	4.8474	1.122	2.8918	1.3219	4.9527	1.1179	4.5714	1.0907	2.8291	1.3629	3.0577	1.1973	4.76923	1.40416	4.85547	1.04347	4.96721	1.26448	4.58333	1.05981	2.82051	1.53677	2.76078	1.23021	3.27869	1.507	3.41667	1.1389	6	106	4.66	854	37.58	776.84	96.26	35.45
Hienous	Fineness	3	4.7931	1.098	3.5747	1.1594	4.7203	1.0968	5.129	1.0565	3.6084	1.181	3.4194	1.0575	5.27273	0.904534	4.96591	1.07691	4.44776	1.04857	5.125	1.3562	3.81818	1.66242	3.51136	1.17438	3.64179	1.04013	3.375	1.30247	7	110	4.84	940	41.37	1436.1	360.5	78.18
Hihitys	Giggle	3	4.5029	1.481	4.2948	1.2007	4.5845	1.4452	4.129	1.6071	4.3803	1.213	3.9032	1.0756	4.90909	0.831209	4.77273	1.46787	4.26866	1.48306	2.71429	0.755929	3.90909	1.30035	4.42045	1.16186	4.22388	1.22871	4	1.29099	7	1	0.04	1	0.04	1756.41	360.5	197.14
Hipiä	Complexion	2	4.5865	1.3353	3.4812	1.3464	4.62	1.3054	4.4848	1.4277	3.407	1.3707	3.7015	1.2555	3.44	1.32539	4.44444	1.32081	4.94643	1.21432	4.7619	1.22085	3.53846	1.42073	3.50926	1.30058	3.43243	1.41178	3.52381	1.20909	5	76	3.34	230	10.12	1730.8	192.87	204.09
Hitaus	Slowness	1	2.8023	1.2455	3.9538	1.6699	2.7519	1.2757	2.9744	1.1353	4.0522	1.6828	3.6154	1.5996	2.90909	1.3751	3.01429	1.16087	2.64634	1.28016	2.44444	1.33333	3.18182	1.60114	3.77143	1.63451	4.14634	1.67864	4.5	1.71594	6	1564	68.82	3564	156.84	1290.15	110.92	71.3
Hoitaja	Nurse	1	4.6821	1.363	3.0173	1.4284	4.5896	1.41	5	1.1471	2.9776	1.443	3.1538	1.3868	3.63636	1.68954	4.37143	1.13152	5.0122	1.38327	5.3	1.33749	2.36364	1.43337	3.21429	1.43348	2.97561	1.43136	2.7	1.25167	7	145	6.38	398	17.51	1702.27	61.9	184.88
Holkki	Socket	3	3.8333	0.9001	3.592	1.0087	3.8531	0.8798	3.7419	0.9989	3.6434	0.9887	3.3548	1.0816	3.45455	1.69491	3.90909	0.737133	3.79104	0.862296	3.875	1.3562	3.09091	1.8684	3.57955	0.955584	3.70149	0.904784	3.5	0.755929	6	453	19.93	1630	71.73	674.57	172.21	13.08
Huone	Room	4	4.2684	0.8324	3.3737	1.0182	4.2509	0.8706	4.3143	0.7248	3.4	1.0036	3.3048	1.0572	4.4359	0.967767	4.20703	0.816562	4.34426	0.772124	4.45833	0.883627	3.4359	1.07103	3.33594	1.04621	3.44262	0.847046	3.5	1.06322	5	84	3.7	243	10.69	432.79	17.66	34.4
Hurmio	Thrill	3	5.2558	1.2301	5.0058	1.4449	5.2695	1.1825	5.1935	1.4473	5.0213	1.4661	4.9355	1.3647	5.09091	1.7581	5.2069	1.28622	5.27273	1.06041	5.875	1.12599	4.18182	1.47093	5.34483	1.29244	4.75758	1.50957	4.5	1.69031	6	71	3.12	255	11.22	226.81	4.68	9.85
Hurmuri	Charmer	1	4.1813	1.5819	4.1235	1.3898	4.3258	1.5408	3.6923	1.6408	4.0833	1.457	4.2632	1.1315	4.54545	1.69491	4.37143	1.49561	4.04878	1.62467	3.375	1.59799	4.09091	1.6404	4.34783	1.42278	3.93902	1.30854	4.125	1.55265	7	74	3.26	285	12.54	574.57	18.46	80.98
Huuma	Ecstasy	2	4.8806	1.366	4.8496	1.4845	4.9604	1.3414	4.6364	1.4211	4.8713	1.4974	4.7813	1.4526	4.66667	1.38675	4.98165	1.25449	4.81081	1.46792	5	1.3784	4.22222	1.2195	5.09259	1.30088	4.78182	1.61064	4.7619	1.78619	5	1	0.04	48	2.11	755.23	6.88	136.27
Huvila	Villa	3	5.5345	1.0625	2.9422	1.3061	5.5664	1.0248	5.3871	1.2296	2.8803	1.2743	3.2258	1.4308	4.90909	1.446	5.52273	1.01684	5.67164	1.02081	5.375	1.18773	3.4	1.17379	2.73864	1.29982	3.10448	1.32727	3.25	1.16496	6	208	9.15	638	28.08	408.3	0.41	8.74
Hylkäys	Rejection	4	1.6447	0.8331	5.2026	1.3526	1.5782	0.8084	1.819	0.8747	5.2218	1.4084	5.1524	1.1992	1.5641	0.787898	1.67187	0.85506	1.68852	0.827466	1.375	0.646899	5.28205	1.43176	5.21875	1.31321	4.96721	1.58079	5.5	0.932505	7	1	0.04	34	1.5	1035.17	11.51	71.3
Hylly	Shelf	3	4.1149	0.8524	3.2759	1.1549	4.1329	0.8328	4.0323	0.9481	3.3217	1.1604	3.0645	1.1236	3.90909	1.446	4.06818	0.827619	4.1791	0.777045	4.375	0.744024	3.18182	1.07872	3.21591	1.17883	3.31343	1.19607	3.75	0.46291	5	1748	76.92	9232	406.26	238.63	0.89	86.33
Hyrinä	Hum	3	4.5747	1.3268	3.1839	1.4307	4.6294	1.3567	4.3226	1.1658	3.0979	1.4695	3.5806	1.1768	3.63636	1.5667	4.46591	1.38089	4.8806	1.14842	4.5	1.19523	3.09091	1.3751	3.25	1.54808	3.02985	1.30233	3.875	1.12599	6	11	0.48	38	1.67	1356.43	147	207.09
Hyvyys	Goodness	2	5.903	1.1732	3.0074	1.4888	5.995	1.0813	5.6212	1.3897	2.9653	1.5042	3.1343	1.4449	5.85185	1.19948	5.7037	1.17814	6.01786	1.17774	6.38095	0.920662	3.59259	1.7378	2.81651	1.28499	3.09821	1.56516	2.7619	1.57812	6	13	0.57	53	2.33	1083.79	108.63	40.12
Hyväily	Caress	4	6.2447	0.896	4.3658	1.9829	6.2764	0.894	6.1619	0.9	4.4218	1.9918	4.219	1.9611	6.25641	0.785324	6.22266	0.895103	6.37705	0.859533	6.125	1.15392	4.79487	1.93553	4.28125	1.96214	4.52459	2.03803	4.16667	2.14003	7	56	2.46	144	6.34	1278.5	108.63	75.13
Hyökkäys	Assault	4	2.1658	1.2227	5.5145	1.3537	1.9091	1.102	2.8381	1.2719	5.6022	1.3717	5.2857	1.2839	6.25641	0.785324	6.22266	0.895103	6.37705	0.859533	6.125	1.15392	4.79487	1.93553	4.28125	1.96214	4.52459	2.03803	4.16667	2.14003	8	40	1.76	324	14.26	1266.02	13.6	214.43
Häirintä	Harassment	4	1.9447	0.8087	5.1534	1.2711	1.8945	0.8413	2.0762	0.703	5.2263	1.2579	4.9615	1.2917	2.02564	1.01274	2.01563	0.801806	1.77049	0.668168	1.5	0.65938	5.07692	1.45791	5.16863	1.14629	5.03333	1.59413	5.41667	1.34864	8	694	30.54	2120	93.29	1443.08	97.45	207.09
Hämähäkki	Spider	3	2.6724	1.4905	4.4598	1.4044	2.5035	1.4769	3.4516	1.3125	4.6084	1.4144	3.7742	1.1463	5.27273	0.904534	4.96591	1.07691	4.44776	1.04857	5.125	1.3562	3.81818	1.66242	3.51136	1.17438	3.64179	1.04013	3.375	1.30247	9	1358	59.76	7709	339.24	850.89	97.45	162.53
Häpeä	Shame	2	1.7918	1.0044	4.6654	1.675	1.7277	0.9774	1.9851	1.0659	4.7772	1.6884	4.3284	1.5991	2.11111	1.25064	1.95413	1.07484	1.58929	0.865282	1.61905	0.740013	4.18519	1.64169	4.80734	1.47496	4.61607	1.82202	4.80952	1.86062	5	38	1.67	506	22.27	1204.68	169.4	133.88
Häpäisy	Desecration	4	1.5105	0.7209	5.4312	1.3672	1.44	0.6987	1.6952	0.7484	5.4579	1.369	5.3619	1.3667	1.48718	0.913979	1.55469	0.717387	1.45902	0.672651	1.20833	0.414851	5.53846	1.29465	5.46063	1.27782	5.09836	1.69022	5.79167	1.41357	7	90	3.96	491	21.61	765.56	42.5	13.08
Häviäjä	Loser	3	2.3547	1.0184	4.436	1.2573	2.331	1.0016	2.4667	1.1059	4.5282	1.2302	4	1.3131	2.09091	1.04447	2.28409	0.921629	2.53846	1.10506	2	1.19523	4.09091	1.13618	4.51136	1.27752	4.44615	1.29941	4	0.755929	7	329	14.48	36735	1616.55	1355.06	7.07	795.2
Hölmöys	Silliness	2	2.8401	1.3017	4.0892	1.4219	2.9109	1.3278	2.6269	1.204	4.1337	1.4341	3.9552	1.3864	2.11111	1.25064	1.95413	1.07484	1.58929	0.865282	1.61905	0.740013	4.18519	1.64169	4.80734	1.47496	4.61607	1.82202	4.80952	1.86062	7	23	1.01	211	9.29	1058.66	65.01	78.18
Ihailu	Admiration	1	5.2209	1.1887	3.9651	1.4942	5.218	1.2082	5.2308	1.1347	3.8872	1.5159	4.2308	1.4042	4.72727	1.55505	5.22857	1.15685	5.2716	1.19386	5.3	0.948683	3.54545	1.63485	4.05714	1.53118	3.98765	1.46197	3.6	1.42984	6	514	22.62	3940	173.38	403.71	12.3	15.67
Ihanuus	Bliss	3	5.9943	0.9155	3.5517	1.6325	6.028	0.9034	5.8387	0.9694	3.4196	1.6632	4.1613	1.344	5.90909	1.04447	6.125	0.724172	5.76119	1.07435	6.625	0.744024	3.63636	1.20605	3.42045	1.67278	3.58209	1.64362	4.625	1.40789	7	1	0.04	2	0.09	518.23	53.45	54.42
Ihastus	Infatuation	4	6.066	1.0406	5.2454	1.5636	6.1241	1.0231	5.9143	1.0752	5.3066	1.5242	5.0857	1.659	5.94872	1.25549	6.125	1.02134	5.93333	0.971922	5.95833	1.0417	5.28205	1.57194	5.1875	1.61731	5.51667	1.37152	5.125	1.42379	7	270	11.88	1034	45.5	691.34	20.99	21.46
Ilmoitus	Notification	4	3.9259	0.8109	3.7842	1.1234	3.9121	0.8222	3.9619	0.7835	3.8	1.1462	3.7429	1.0654	4.05263	0.868281	3.90196	0.804879	3.93443	0.834043	3.95833	0.750604	3.69231	1.2805	3.77734	1.14157	3.77049	1.10141	4.04167	0.624094	8	39	1.72	173	7.61	1084.45	5.65	126.71
Iloisuus	Cheerfulness	3	6.2471	0.8547	3.8851	1.4539	6.2587	0.8617	6.1935	0.8334	3.7972	1.4367	4.2903	1.4876	6.09091	1.04447	6.23864	0.844105	6.23881	0.871946	6.625	0.517549	3.45455	1.63485	4.03409	1.35145	3.67164	1.54123	4.625	1.30247	8	20	0.88	75	3.3	703.77	46.7	136.27
Innokkuus	Enthusiasm	1	5.2659	1.0393	4.7093	1.4172	5.3731	1.0877	4.8974	0.7538	4.7368	1.4919	4.6154	1.1382	5	1.78885	5.31429	0.893501	5.2561	0.991457	5.3	1.41814	4.27273	2.10195	4.84058	1.38928	4.68293	1.35972	4.5	1.2693	9	13	0.57	26	1.14	1172.99	29.73	346.98
Intohimo	Passion	3	5.8908	0.9585	5.3218	1.4465	5.979	0.8597	5.4839	1.2615	5.3497	1.5071	5.1935	1.1378	5.63636	1.12006	6.03409	0.836644	5.76119	1.06015	5.75	1.0351	4.45455	1.75292	5.65909	1.17333	5.07463	1.6359	4.875	1.24642	8	6	0.26	61	2.68	772.88	29.73	45.44
Irvokkuus	Grotesqueness	4	2.1055	1.1172	4.6921	1.2944	1.9455	1.0397	2.5288	1.2064	4.7382	1.3497	4.5714	1.1339	2.84615	1.63093	2.10588	1.02746	1.86885	0.974259	1.5	0.722315	4.71795	1.35625	4.69141	1.19249	4.44262	1.58666	5.29167	1.30148	9	4	0.18	29	1.28	99.1	1.05	2.35
Istuin	Seat	3	4.4855	0.9919	3.1686	1.219	4.4789	1.0016	4.5161	0.9616	3.1773	1.2147	3.129	1.2581	4	1.34164	4.45977	0.912505	4.58209	1.04663	4.625	0.744024	3.27273	1.10371	3.06977	1.22514	3.22388	1.21631	3.625	1.40789	6	14	0.62	48	2.11	848.56	0.44	39
Itsekkyys	Selfishness	4	2.1368	1.0361	4.8789	1.2354	2.1055	1.0498	2.219	0.9998	4.9709	1.2229	4.6381	1.2413	2.17949	1.14413	2.14844	0.994809	2.16393	1.11326	1.875	1.1156	5.07692	1.45791	4.88672	1.15761	4.70492	1.44158	4.91667	1.10007	9	4	0.18	21	0.92	1194.17	226.07	8.51
Jalous	Nobleness	1	5.3198	1.1119	3.0231	1.4222	5.3731	1.1014	5.1316	1.143	3	1.4664	3.1026	1.2731	4.72727	1.55505	5.32857	0.973883	5.36585	1.17076	5.55556	0.881917	2.36364	1.28629	3.27143	1.36117	2.87805	1.45203	3.2	1.54919	6	279	12.28	3849	169.38	2280.47	226.07	1042.13
Juhla	Party	2	5.539	1.1921	4.4907	1.525	5.6931	1.1395	5.0746	1.2348	4.5941	1.5593	4.1791	1.3809	5.96296	1.15962	5.36697	1.08577	5.58929	1.30525	5.61905	1.02353	4.40741	2.00498	4.55046	1.27284	4.58929	1.59703	3.7619	1.54612	5	42	1.85	252	11.09	1054.21	77.99	78.18
Jumaluus	Deity	3	4.069	1.3752	3.908	1.3989	4.0559	1.3675	4.129	1.4316	3.8811	1.4216	4.0323	1.3034	4.72727	1.00905	3.80682	1.54517	4.25373	1.14605	4.5	1.06904	3.27273	1.42063	4.11364	1.52701	3.74627	1.21035	3.875	1.12599	8	131	5.76	491	21.61	1433.49	107.82	40.12
Juoksija	Runner	2	4.1642	1.2313	3.8922	1.3014	4.2129	1.2335	4.0152	1.2215	3.9554	1.2669	3.7015	1.3928	4.07407	1.2987	4.25688	1.1659	4.13514	1.28266	3.95238	1.24403	4.07407	1.26873	4.27523	1.26836	3.5625	1.25045	3.42857	1.24786	8	1	0.04	65	2.86	1381.24	107.82	517.16
Juoma	Drink	4	4.8813	0.9618	3.5238	1.1334	4.8467	0.99	4.9714	0.8821	3.5678	1.0965	3.4095	1.2224	5.12821	1.10452	4.83922	0.905816	4.88525	1.11203	4.91667	0.880547	3.58974	1.39015	3.51575	1.1166	3.57377	1.04018	3.375	1.13492	5	5	0.22	25	1.1	1456.68	69.02	184.88
Juoru	Gossip	4	2.5145	1.1915	4.8707	1.1915	2.5547	1.2487	2.4095	1.0256	4.9124	1.2224	4.7619	1.1053	2.89744	1.44723	2.51562	1.13057	2.54098	1.28548	1.78261	0.795243	5.10256	1.18754	4.88672	1.10917	4.62295	1.48508	4.95652	1.18622	5	52	2.29	342	15.05	1095.77	30.76	109.48
Kaarna	Bark	3	4.9415	1.1515	2.843	1.3174	5.0286	1.1185	4.5484	1.2339	2.766	1.3344	3.1935	1.195	3.90909	1.70027	5.02299	1.06724	5.03077	1.06021	4.75	1.38873	2.90909	1.3751	2.52273	1.26833	3.15385	1.33733	3.75	0.46291	6	726	31.95	2394	105.35	1003.3	212.25	53.9
Kaide	Balustrade	4	4.1372	0.9744	3.314	1.1926	4.1927	0.9756	3.9904	0.9603	3.2909	1.2093	3.375	1.1507	4.15385	0.960769	4.05882	0.930916	4.21311	1.09719	4.75	0.944089	3.33333	1.36369	3.40392	1.16274	3.04918	1.21691	3	1.06322	5	522	22.97	6981	307.2	1403.91	248.9	314.97
Kaiku	Echo	1	4.7733	1.1752	3.3041	1.2792	4.8209	1.2376	4.6053	0.9165	3.306	1.2991	3.2973	1.2217	4.36364	1.28629	4.61429	1.03969	4.90123	1.22071	5.3	1.41814	2.54545	1.21356	3.24286	1.30146	3.4321	1.22411	3.55556	1.50923	5	11	0.48	48	2.11	1038.12	248.9	80.16
Kakku	Cake	4	5.1921	1.1497	3.2778	1.2487	5.2473	1.1949	5.0476	1.0132	3.3663	1.2652	3.0476	1.1798	5.33333	1.47494	5.18359	1.08893	5.08197	1.21511	5.33333	1.0495	3.20513	1.17383	3.23529	1.24844	3.35	1.25988	3.66667	1.34056	5	484	21.3	4296	189.05	1583.66	273.03	213.47
Kalastus	Fishing	1	4.6163	1.4483	3.1453	1.5167	4.5224	1.4338	4.9474	1.4695	3.194	1.4942	2.9737	1.6021	4.54545	1.63485	4.55714	1.28126	4.59259	1.55546	5.3	1.49443	2.63636	1.5667	3.12857	1.45384	3.19753	1.53639	3.4	1.83787	8	40	1.76	282	12.41	1169.11	83.55	42.23
Kallio	Cliff	1	5.1686	1.2475	2.8208	1.4456	5.2406	1.2977	4.9231	1.0358	2.8284	1.4742	2.7949	1.3607	4.45455	1.86353	4.92857	1.09441	5.41975	1.23353	5.6	1.07497	2.63636	1.43337	2.87143	1.43377	2.80488	1.45245	2.8	1.68655	6	1113	48.98	3521	154.94	1900.8	162.11	245.99
Kallo	Scull	1	3.2775	1.2545	3.7457	1.2267	3.2313	1.2739	3.4359	1.1875	3.7388	1.2441	3.7692	1.1801	2.90909	1.57826	3.35714	1.10382	3.30488	1.30232	2.9	1.52388	3.54545	1.29334	3.81429	1.20738	3.71951	1.21994	3.7	1.49443	5	155	6.82	747	32.87	827.21	84.5	162.53
Kalpeus	Paleness	2	2.6729	1.0776	3.3097	1.337	2.7376	1.0723	2.4776	1.0781	3.3582	1.3346	3.1642	1.3439	2.62963	1.18153	2.76147	0.970863	2.59821	1.14262	2.66667	1.1547	3.48148	1.34079	3.4537	1.2559	3.125	1.37628	3.33333	1.49443	7	44	1.94	259	11.4	532.36	149.21	17.75
Kampa	Comb	1	4.1272	1.0207	3.341	1.1383	4.1493	1.0514	4.0513	0.9162	3.3134	1.1852	3.4359	0.9678	3.45455	1.21356	4.22857	0.995227	4.12195	0.998644	4.2	1.0328	3	1.26491	3.38571	1.0672	3.30488	1.17262	3.7	1.25167	5	1680	73.93	15845	697.27	1220.37	146.03	43.06
Kampaus	Hairdo	2	4.5204	1.2416	3.4981	1.2327	4.6337	1.2316	4.1791	1.2176	3.4802	1.2467	3.5522	1.197	4.88889	1.28103	4.44037	1.00398	4.5	1.42057	4.57143	1.2873	3.62963	1.24493	3.66055	1.02938	3.36607	1.38197	3.19048	1.28915	7	43	1.89	207	9.11	1635.35	49.2	384.16
Kangas	Fabric	3	4.3966	0.9238	3.454	1.0345	4.4615	0.902	4.0968	0.9783	3.5175	1.0199	3.1613	1.0676	4	1.41421	4.375	0.820884	4.47761	0.943209	4.5	1.06904	3.27273	0.904534	3.27273	1.07988	3.73134	0.962668	3.375	0.916125	6	86	3.78	502	22.09	780.29	296.33	80.16
Kangastus	Mirage	1	4.6936	1.3311	3.1287	1.4696	4.7463	1.4441	4.5128	0.8231	2.947	1.5149	3.7436	1.1173	3.63636	1.85864	4.41429	1.14832	4.9878	1.30992	5.4	1.07497	2.45455	1.4397	3.4058	1.24048	3.03659	1.60589	2.66667	1.58114	9	522	22.97	2071	91.14	927.53	95.45	20.12
Kankeus	Rigidity	1	2.3642	1.0456	3.6705	1.4147	2.2612	1.0107	2.7179	1.099	3.6716	1.4289	3.6667	1.3829	2.27273	1.27208	2.57143	0.941344	2.17073	0.991381	2.6	1.64655	3.63636	1.43337	3.65714	1.20248	3.58537	1.54721	4.5	1.58114	7	31	1.36	246	10.83	1034.86	95.45	64.3
Kannuste	Incentive	2	5.0037	1.4779	3.829	1.5358	5.04	1.4348	4.8955	1.6062	3.8564	1.5305	3.7463	1.5603	5.23077	1.33589	4.77778	1.34187	5.04464	1.62408	5.66667	1.31656	4.25926	1.53404	3.92661	1.34513	3.6875	1.66052	3.52381	1.72102	8	28	1.23	92	4.05	302.83	4.07	18.39
Kannustus	Encouragement	3	5.7931	0.9573	4.023	1.5727	5.8182	0.9541	5.6774	0.9794	3.972	1.5964	4.2581	1.4599	5.90909	0.831209	5.79545	1.00755	5.73134	0.914232	6.125	0.991031	3.63636	1.74773	4.26136	1.55729	3.70149	1.56684	4.625	1.06066	9	7	0.31	26	1.14	436.63	61.69	12.19
Kanootti	Canoe	4	4.4881	1.0499	3.3879	1.1615	4.5073	1.1233	4.4381	0.8312	3.3782	1.1756	3.4135	1.1287	4.4359	0.940181	4.50588	0.963387	4.32787	1.43436	4.79167	0.931533	3.35897	0.959363	3.34902	1.13972	3.42623	1.29691	3.75	1.32698	8	2	0.09	12	0.53	1182.68	2.33	314.97
Kansa	People	2	4.1316	1.0927	3.6978	1.1588	4.12	1.1234	4.1667	1.0013	3.7214	1.1628	3.6269	1.1525	3.66667	1.03775	4.11111	0.940604	4.1982	1.19712	4.5	1.19208	3.74074	1.19591	3.91667	1.10331	3.58036	1.14403	3.14286	1.27615	5	247	10.87	883	38.86	1107.41	207.51	162.53
Kappale	Peace	1	4.3468	1.0653	3.5412	1.1363	4.3433	1.0485	4.359	1.1353	3.5076	1.1492	3.6579	1.0973	5.09091	1.04447	4.54286	0.988128	4.15854	1.04786	3.7	1.1595	3.81818	1.60114	3.54412	1.11213	3.53086	1.06168	3.3	1.41814	7	271	11.93	2307	101.52	1195.06	31.56	31.53
Karkki	Candy	2	5.0446	1.4029	3.5688	1.5087	5.1584	1.3767	4.7015	1.4356	3.703	1.5262	3.1642	1.3882	5.51852	1.18874	5.15596	1.21849	4.95536	1.55029	4.33333	1.49443	3.66667	1.81871	3.75229	1.36867	3.5	1.57114	2.85714	1.27615	6	1428	62.84	5679	249.91	1350.28	209.3	207.09
Kaste	Dew, baptism	1	5.0289	1.519	2.9595	1.549	5.2463	1.4059	4.2821	1.6694	2.7761	1.49	3.5897	1.6013	3.90909	1.6404	4.4	1.49782	5.67073	1.21772	5.4	1.42984	2.81818	1.66242	3.11429	1.51842	2.86585	1.60063	2.8	1.31656	5	22	0.97	119	5.24	1144.59	173.09	162.53
Kasvain	Tumour	3	1.4035	0.7482	5.4269	1.3236	1.3714	0.7428	1.5484	0.7676	5.5786	1.2412	4.7419	1.4825	1.45455	1.03573	1.31034	0.576887	1.5303	0.898198	1.28571	0.48795	4.81818	1.77866	5.4023	1.25253	5.54545	1.36079	5.57143	0.9759	7	599	26.36	2695	118.6	829.89	74.79	207.09
Kasvi	Plant	1	5.1098	1.2364	2.9538	1.3417	5.2239	1.2484	4.7179	1.1227	2.903	1.3593	3.1282	1.281	4.81818	1.88776	5.12857	1.0891	5.12195	1.25108	5.2	1.39841	2.90909	1.81409	2.9	1.27575	3	1.34256	3	1.41421	5	1	0.04	11	0.48	469.56	125.37	12.19
Katkeruus	Bitterness	2	1.8097	1.0936	4.5019	1.6822	1.791	1.1385	1.8657	0.9518	4.61	1.6918	4.1791	1.623	2.07407	1.26873	2.03704	1.30367	1.5625	0.76854	1.61905	0.86465	4.18519	1.6879	4.62963	1.40488	4.48649	1.90151	4.33333	1.79815	9	9	0.4	31	1.36	589.38	67.31	7.69
Kauneus	Beauty	3	5.8613	1.0192	3.5954	1.47	5.831	1.0243	6	1	3.4859	1.4476	4.0968	1.4912	6	1.09545	5.95402	1.0105	5.67164	0.990685	6.25	1.16496	4.18182	1.4013	3.51724	1.46162	3.49254	1.43941	4.5	1.69031	7	85	3.74	419	18.44	1301.25	62.97	69.23
Kavallus	Fraud	2	1.8652	1.0207	4.6903	1.6775	1.8657	1.0377	1.8636	0.9749	4.7624	1.67	4.4697	1.6936	1.8	1	2.15596	1.01081	1.71429	1.03479	1.2381	0.436436	4.19231	2.07883	4.68807	1.42528	4.66071	1.76326	5.47619	1.72102	8	51	2.24	145	6.38	1488.49	70.7	86.33
Kavaltaja	Traitor	4	1.6508	0.8398	5.2132	1.4158	1.6022	0.8335	1.7788	0.8471	5.2036	1.4329	5.2381	1.3765	1.76923	1.26619	1.7126	0.795292	1.4918	0.721641	1.20833	0.508977	5.30769	1.67259	5.20312	1.27946	5.01639	1.75586	5.66667	1.37261	9	148	6.51	340	14.96	208.21	2.41	12.19
Kaveruus	Camaraderie	2	5.7239	1.1829	3.2575	1.616	5.7822	1.1513	5.5455	1.2671	3.2239	1.5952	3.3582	1.6851	5.92593	1.51723	5.46789	1.06778	5.91071	1.1821	5.8	1.10501	3.51852	2.17274	3.17431	1.30415	3.44643	1.6703	2.3	1.71985	8	101	4.44	364	16.02	770.01	83.01	35.45
Kehitys	Development	2	4.777	1.1823	3.9478	1.3314	4.7772	1.1654	4.7761	1.241	3.9353	1.2965	3.9851	1.4407	5.25926	1.09519	4.66972	1.106	4.72321	1.22445	5	1.34164	4.25926	1.65466	4.0367	1.15411	3.89286	1.3778	3.35	1.38697	7	18	0.79	77	3.39	305.84	4.03	35.45
Keksintö	Invention	4	4.8895	1.0619	4.1921	1.236	4.8327	1.0608	5.0381	1.0554	4.2109	1.2109	4.1429	1.3041	4.87179	0.800641	4.84766	1.08295	4.88525	1.12692	5.375	0.969648	4.28205	1.31687	4.13672	1.22429	4.19672	1.22229	4.625	1.24455	8	28	1.23	87	3.83	661.4	4.61	162.53
Kerskailu	Bragging	1	1.8208	0.8333	4.9769	1.3423	1.7761	0.8285	1.9744	0.8425	4.9776	1.3736	4.9744	1.2458	2	0.447214	2	0.816497	1.68293	0.887194	1.5	0.527046	4.27273	1.48936	4.97143	1.16683	5.09756	1.4108	4.8	1.68655	9	6	0.26	66	2.9	1282.36	316.32	162.53
Kiduttaja	Torturer	3	1.2775	0.6849	5.7746	1.3687	1.2746	0.716	1.2903	0.5287	5.831	1.3261	5.5161	1.5464	1.27273	0.64667	1.22727	0.581857	1.35821	0.829412	1.14286	0.377964	4.63636	1.91169	5.95455	1.11323	5.79104	1.41996	5.14286	2.0354	9	1587	69.84	5567	244.98	1159.19	294.35	207.09
Kidutus	Torture	4	1.2296	0.6727	5.8839	1.4447	1.2007	0.6629	1.3048	0.6951	5.938	1.4245	5.7429	1.4938	1.42105	0.919212	1.22656	0.603452	1.19672	0.852832	1.04167	0.204124	5.68421	1.52644	5.96484	1.22183	5.65574	2.01565	5.91667	1.76725	7	30	1.32	413	18.17	917.54	279.3	162.53
Kiihkeys	Intensity	3	4.4943	1.3884	5.0517	1.4071	4.5524	1.3824	4.2258	1.4074	5.1469	1.4338	4.6129	1.2022	4.90909	1.13618	4.34091	1.38037	4.65672	1.38774	4.25	1.75255	4.27273	1.67874	5.40909	1.20951	4.77612	1.47526	4.5	1.60357	8	20	0.88	49	2.16	1118.21	16.04	207.09
Kiintymys	Affection	2	5.6617	1.2342	3.3792	1.5968	5.797	1.1562	5.2537	1.3745	3.2772	1.5999	3.6866	1.559	5.2963	1.46274	5.41284	1.14026	5.92857	1.24997	6	0.948683	3.37037	1.59683	3.26606	1.37869	3.57143	1.79947	2.95238	1.46548	9	1	0.04	7	0.31	649.42	66.28	35.45
Kiito	Zoom	2	4.0818	1.2097	4.3048	1.4417	4.1485	1.1919	3.8806	1.2495	4.4406	1.4452	3.8955	1.3611	3.7037	1.06752	4.07339	1.25245	4.16071	1.20475	4.19048	1.16701	4.07407	1.26873	4.6055	1.36774	4.21429	1.46077	3.52381	1.6006	5	4	0.18	43	1.89	1097.46	140.85	78.18
Kiitos	Credit	2	6.026	1.1635	3.1978	1.629	6.0495	1.196	5.9552	1.0651	3.2587	1.6226	3.0149	1.6468	6.11111	1.31071	5.94495	1.0614	6.09821	1.14656	5.95238	1.56449	3	1.93907	3.06422	1.46739	3.45536	1.66516	2.7619	1.7293	6	589	25.92	12055	530.49	840.03	53.95	62.52
Kiljunta	Screaming	2	2.0709	1.1606	5.1152	1.5662	2.1144	1.2377	1.9403	0.8856	5.2129	1.5515	4.8209	1.5852	2.07407	1.07152	2.16667	1.0093	2.00893	1.30485	1.90476	1.22085	4.81481	1.66496	5.31193	1.33817	5.05357	1.68105	4.80952	1.86062	8	2	0.09	14	0.62	264.46	2.51	4.62
Kiltteys	Kindness	1	5.4971	1.1595	2.9017	1.4574	5.4403	1.1795	5.6923	1.0798	2.9254	1.515	2.8205	1.2539	5.27273	1.19087	5.62857	1.15685	5.4878	1.16792	4.9	0.994429	3	1.84391	2.82857	1.40363	2.89024	1.45726	3.4	1.50555	8	37	1.63	196	8.63	688.38	14.36	63.51
Kirjoitus	Writing	3	4.5087	1.0322	3.843	0.9816	4.5	1.0088	4.5484	1.15	3.8944	0.9727	3.6	1.0034	3.63636	1.50151	4.50575	0.986815	4.61194	0.920396	4.875	1.24642	3.6	1.50555	3.8046	0.950386	3.85075	0.941529	4.5	0.755929	9	31	1.36	132	5.81	160.22	77.41	35.45
Kirous	Curse	4	2.1561	1.1305	4.7071	1.3496	2.0328	1.1204	2.4808	1.0971	4.8182	1.3165	4.4135	1.3977	2.31579	1.45389	2.23529	1.1081	1.96721	1.01599	1.54167	0.832971	4.73684	1.10733	4.64844	1.2778	4.68852	1.6787	5.33333	1.43456	6	147	6.47	361	15.89	179.48	1.08	3.98
Kitkeryys	Bitterness	4	2.4947	1.0589	4.1053	1.1912	2.4109	1.0612	2.7143	1.0258	4.1309	1.1609	4.0381	1.2704	2.41026	1.16343	2.53125	1.01315	2.52459	1.20563	2.16667	0.963087	4.20513	1.1281	4.10547	1.17516	4.01639	1.34774	4.16667	1.09014	9	2	0.09	34	1.5	126.76	0.88	3.69
Kolmio	Triangle	3	4.1676	0.9026	3.6264	1.005	4.1549	0.8362	4.2258	1.175	3.6783	0.9539	3.3871	1.2022	3.81818	1.53741	4.31034	0.906185	4.01493	0.706947	4.375	1.06066	3.45455	1.29334	3.51136	1.03939	3.77612	0.918182	3.875	0.834523	6	375	16.5	3452	151.91	506.25	33.86	14.25
Komentaja	Commander	4	2.9868	1.2817	4.4947	1.3326	2.8686	1.3055	3.2952	1.1679	4.5818	1.3276	4.2667	1.3248	2.82051	1.37404	3.09412	1.23234	2.67213	1.42269	2.91667	1.17646	4.74359	1.22942	4.55469	1.2575	4.11475	1.6743	4.41667	1.17646	9	181	7.97	743	32.7	949.82	18.21	96.18
Komeus	Handsomeness	2	5.0855	1.1861	4.1381	1.4008	5.2129	1.163	4.7015	1.1808	4.2376	1.4082	3.8333	1.3426	5.59259	1.42125	5.02752	0.985626	5.03571	1.34183	5	0.774597	4.15385	1.86959	4.20183	1.15293	4.14286	1.49387	3.7619	1.44585	6	1	0.04	2	0.09	920.56	110.21	19.42
Kosketus	Touch	4	6.0211	0.9537	3.7018	1.8397	6.1533	0.8803	5.6762	1.0515	3.6533	1.8889	3.8286	1.7067	5.82051	1.29517	6.15234	0.892361	5.78689	0.877777	5.52174	0.845822	3.82051	1.84778	3.56641	1.87331	4.01639	1.76533	4.17391	1.52709	8	20	0.88	85	3.74	843.25	33.18	78.18
Kostaja	Avenger	1	1.6512	0.9705	5.5838	1.4548	1.4662	0.8307	2.2821	1.1459	5.7015	1.4768	5.1795	1.3153	1.54545	0.8202	2.02899	1.09774	1.37805	0.795671	1.4	0.699206	4.90909	1.70027	5.48571	1.21277	5.7561	1.59134	5.6	1.50555	7	1	0.04	8	0.35	1659.63	312.3	421.12
Kosteus	Moisture	3	3.6647	1.3694	3.7457	1.1382	3.6643	1.3476	3.6667	1.4933	3.8112	1.1256	3.4333	1.1651	3.90909	1.70027	3.81818	1.25529	3.51515	1.40595	2.875	1.64208	3.18182	0.98165	3.73864	1.14966	3.90909	1.15994	3.25	0.707107	7	1416	62.31	5863	258.01	1780.96	312.3	207.58
Kosto	Revenge	4	2.0211	1.1636	5.4605	1.304	1.8358	1.0441	2.5048	1.3165	5.4909	1.3191	5.381	1.2663	2.4359	1.53546	2.07422	1.13689	1.75	1.01889	1.45833	0.72106	5.05128	1.41326	5.55469	1.15679	5.18033	1.76549	5.83333	1.00722	5	6	0.26	74	3.26	1075.78	72.94	167.77
Kotelo	Case (container)	1	3.8208	1.0714	3.3642	1.1715	3.8507	0.9925	3.7179	1.3169	3.3358	1.163	3.4615	1.2106	3.54545	1.03573	3.94286	1.11493	3.79268	1.02726	3.5	1.17851	3	1.54919	3.27143	1.14108	3.52439	1.12465	3.1	1.28668	6	49	2.16	211	9.29	963.64	86.46	162.53
Kruunu	Crown	4	4.2368	1.0153	3.7354	1.0724	4.3127	1.0201	4.0381	0.9798	3.792	1.0468	3.5865	1.1287	4.28205	1.05003	4.26172	1.05434	4.06557	0.928598	4.33333	0.701964	3.92308	0.774074	3.76471	1.1081	3.43333	1.16977	3.875	0.679674	6	10	0.44	155	6.82	1380.6	29.9	81.34
Kuivuus	Drought	2	2.5613	1.1849	3.6255	1.4176	2.5594	1.1882	2.5672	1.1835	3.7264	1.3892	3.3182	1.4693	2.40741	1.55066	2.57798	1.02102	2.58036	1.22024	2.57143	1.32557	3.40741	1.75979	3.68807	1.23751	3.62727	1.48916	3.57143	1.50238	7	7	0.31	15	0.66	857.93	29.9	162.53
Kuljetus	Transport	1	4	0.9086	3.7688	0.9787	3.9701	0.9172	4.1026	0.8824	3.791	0.9892	3.6923	0.9502	3.18182	1.07872	4.07143	0.822182	4.03659	0.922224	4.1	0.875595	3.72727	1.55505	3.82857	0.867638	3.7439	0.966232	3.6	1.17379	8	1827	80.4	6217	273.58	744.26	40.24	86.33
Kulkija	Vagabond	2	4.2509	0.9139	3.5709	1.1179	4.31	0.921	4.0746	0.8758	3.6567	1.1343	3.3134	1.0329	3.88	0.832666	4.43119	0.831854	4.20536	0.978493	4	0.894427	3.7037	1.20304	3.69725	1.15072	3.47748	1.02555	3.2381	1.26114	7	21	0.92	54	2.38	981.48	87.03	13.08
Kuningas	King	1	4.0173	1.0863	3.578	1.1315	4.1269	1.0363	3.641	1.1807	3.5821	1.1458	3.5641	1.0953	3.18182	1.53741	4.11429	1.12344	4.09756	0.976385	3.6	0.699206	3.18182	1.72152	3.7	1.14651	3.5122	1.05695	3.7	0.823273	8	1	0.04	8	0.35	1350.72	87.03	103.59
Kunnia	Honor	2	4.7201	1.3685	3.9776	1.4298	4.6716	1.3754	4.8657	1.3472	3.9851	1.3946	3.9552	1.5417	5.33333	1.33012	4.53704	1.22609	4.71429	1.44838	4.90476	1.51343	4.03704	1.7205	4.22222	1.17873	3.79464	1.48953	3.61905	1.74574	6	677	29.79	1622	71.38	1242.25	87.03	64.3
Kuolema	Death	2	2.2313	1.3816	4.4403	1.9198	2.199	1.4072	2.3284	1.3072	4.6368	1.8927	3.8507	1.893	1.81481	1.17791	2.47222	1.40399	2.07143	1.38664	2.38095	1.32198	4.18519	2.27084	4.42593	1.69774	4.73214	1.96355	3.28571	1.92725	7	3	0.13	5	0.22	1168.59	113.45	314.97
Kuori	Shell	3	3.908	0.7993	3.6609	0.8834	3.8881	0.8231	4	0.6831	3.6993	0.8561	3.4839	0.9957	3.81818	1.07872	3.84091	0.800666	4.01493	0.748585	3.875	0.834523	3.63636	1.12006	3.59091	0.954558	3.73134	0.789747	3.875	0.353553	5	22	0.97	85	3.74	766.03	55.62	19.42
Kuppi	Cup	1	4.4046	0.9635	3.186	1.1848	4.4627	0.9149	4.2051	1.1045	3.1955	1.1836	3.1538	1.2039	3.90909	1.51357	4.54286	0.91185	4.37805	0.855487	4.2	1.31656	2.81818	1.32802	3.21429	1.12794	3.25926	1.20185	2.8	1.31656	5	117	5.15	231	10.17	718.22	155.15	162.53
Kuulo	Hearing	3	5.1322	1.2305	3.6322	1.1237	5.1329	1.2347	5.129	1.2313	3.6364	1.1478	3.6129	1.0223	4.90909	1.57826	5.15909	1.2307	5.1194	1.16153	5.25	1.48805	3.27273	1.19087	3.55682	1.14328	3.76119	1.07435	3.875	1.24642	5	95	4.18	329	14.48	832.92	100.19	96.18
Kuvitelma	Fiction	4	4.9921	1.1604	3.6947	1.3302	5.0401	1.1807	4.8667	1.1013	3.7818	1.3221	3.4667	1.3306	4.97436	1.49538	4.96471	1.12712	5.13115	1.13248	4.95833	0.999094	3.58974	1.25064	3.55078	1.33334	4.18033	1.37245	4.16667	0.916831	9	266	11.71	2465	108.47	859.54	241.58	45.54
Kylmyys	Coldness	4	2.6966	1.2911	3.9656	1.3475	2.5803	1.2906	3	1.2481	4.0876	1.3693	3.6442	1.2379	2.48718	1.29517	2.80469	1.31094	2.45902	1.34875	2.47826	0.665348	4.07692	1.22226	3.9451	1.33875	3.86885	1.49973	4.26087	1.25109	7	591	26.01	3199	140.77	1022.71	28.96	79.92
Kärkevyys	Acrimony	2	2.7472	1.2199	4.3321	1.4135	2.698	1.1899	2.8955	1.3042	4.4554	1.386	3.9545	1.4404	1.81481	1.17791	2.47222	1.40399	2.07143	1.38664	2.38095	1.32198	4.18519	2.27084	4.42593	1.69774	4.73214	1.96355	3.28571	1.92725	9	2	0.09	5	0.22	358.6	30.45	35.45
Kärsimys	Misery	3	1.6994	0.9162	5.0347	1.355	1.6549	0.9152	1.9032	0.9076	5.1056	1.3353	4.7097	1.4188	3.81818	1.07872	3.84091	0.800666	4.01493	0.748585	3.875	0.834523	3.63636	1.12006	3.59091	0.954558	3.73134	0.789747	3.875	0.353553	8	2	0.09	30	1.32	1440.87	42.01	412.2
Käsine	Glove	2	4.0896	1.1047	3.2276	1.2318	4.099	1.1018	4.0606	1.1215	3.1931	1.1792	3.3333	1.3849	3.85185	1.2921	4.14679	0.890544	4.12613	1.23669	3.90476	1.13599	3.59259	1.2788	3.36697	1.09427	3.01802	1.31413	3.14286	1.27615	6	169	7.44	477	20.99	519.93	13.29	39
Kätkö	Stash	3	4.1897	1.0879	4.2069	1.1342	4.2448	1.0956	3.9355	1.0307	4.2098	1.168	4.1935	0.9805	3.90909	1.446	4.29545	1.176	4.14925	0.908774	3.75	0.886405	4.09091	1.30035	4.15909	1.26751	4.25373	0.958902	4.5	0.755929	5	64	2.82	244	10.74	484.73	61.62	11.47
Kävely	Walk	2	4.9176	1.2747	3.2959	1.3842	4.99	1.2838	4.7015	1.2311	3.3	1.4178	3.2836	1.2887	4.22222	1.36814	4.7963	1.08308	5.24324	1.28074	4.71429	1.58565	3.55556	1.50214	3.2037	1.13368	3.32432	1.52651	3.28571	1.64751	6	335	14.74	1198	52.72	1454.15	355.84	162.53
Käytäntö	Custom	3	4.1329	1.0619	3.6127	1.0373	4.0704	1.0495	4.4194	1.0886	3.5775	1.0337	3.7742	1.0555	4.90909	1.57826	5.15909	1.2307	5.1194	1.16153	5.25	1.48805	3.27273	1.19087	3.55682	1.14328	3.76119	1.07435	3.875	1.24642	8	25	1.1	114	5.02	1351.94	27.07	40.12
Käärme	Snake	2	2.2846	1.3494	4.8722	1.6433	2.194	1.3554	2.5606	1.3024	4.975	1.6486	4.5606	1.5993	4.22222	1.36814	4.7963	1.08308	5.24324	1.28074	4.71429	1.58565	3.55556	1.50214	3.2037	1.13368	3.32432	1.52651	3.28571	1.64751	6	97	4.27	427	18.79	1277.93	83.91	314.97
Köyhyys	Poverty	4	2.0474	0.968	4.4433	1.3028	1.96	0.9448	2.2762	0.9951	4.5164	1.2995	4.25	1.2979	1.89744	0.994587	2.11328	0.981625	1.90164	0.86996	1.95833	0.999094	4.69231	1.23871	4.43359	1.26005	4.3	1.56552	4.5	1.14208	7	93	4.09	274	12.06	539.83	61.48	57.31
Laatu	Quality	4	5.0632	1.1875	3.3342	1.1742	5.0109	1.2217	5.2	1.0866	3.32	1.2019	3.3714	1.1029	5.15385	1.0397	5.04297	1.17911	5.13115	1.24466	4.95833	1.39811	3.41026	1.14059	3.27734	1.15353	3.29508	1.34591	3.91667	0.829702	5	374	16.46	1430	62.93	765.5	10.62	162.53
Lahja	Gift	1	5.815	0.9216	3.9075	1.526	5.8657	0.9077	5.641	0.9594	3.8358	1.5617	4.1538	1.3868	5.90909	1.22103	5.77143	0.870972	5.85366	0.944405	5.7	0.823273	4.18182	1.88776	3.84286	1.34742	3.9878	1.64425	3.4	1.3499	5	6	0.26	41	1.8	1791.12	94.57	197.14
Lahjonta	Bribery	1	2.0925	1.202	5.0405	1.4401	2.0075	1.1794	2.3846	1.2485	5.0597	1.4341	4.9744	1.4777	3.18182	1.4013	2.47143	1.27087	1.69512	0.964673	1.5	0.527046	4.27273	1.3484	4.95714	1.12205	5.15854	1.65156	5.5	1.50923	8	735	32.34	23838	1049.01	1050.18	23.22	80.82
Lahko	Cult	4	2.1211	1.0582	4.7079	1.4696	2.1018	1.0759	2.1714	1.0139	4.7491	1.4112	4.6	1.6148	2.61538	1.26938	2.07812	1.01448	1.86885	0.903242	2.41667	1.24819	4.64103	1.24578	4.83203	1.41944	4.45902	1.77552	4.125	1.32902	5	26	1.14	180	7.92	379.75	58.02	50.5
Laiskuus	Laziness	3	2.8391	1.4213	3.9195	1.5855	2.8252	1.4158	2.9032	1.4687	4.035	1.5763	3.3871	1.5422	2.72727	1.73729	2.625	1.34175	3.26866	1.40973	1.75	0.886405	4	1.73205	3.93182	1.58872	3.79104	1.56222	4.75	1.58114	8	207	9.11	1013	44.58	608.98	96.26	86.33
Laituri	Dock	2	5.3346	1.2062	2.806	1.4481	5.4307	1.1666	5.0448	1.2843	2.8706	1.5044	2.6119	1.2548	4.88889	1.31071	5.33028	1.1471	5.47321	1.22996	5.19048	1.16701	3	1.41421	2.69725	1.31589	2.89189	1.62005	2.66667	1.19722	7	359	15.8	2990	131.58	255.28	32.54	2.69
Lamaannus	Paralysis	1	1.8035	0.9863	3.9302	1.7757	1.6866	0.9046	2.2051	1.1512	4.0677	1.7931	3.4615	1.6519	2.18182	0.98165	1.92857	0.997409	1.68293	1.00466	1.5	0.527046	3.09091	2.16585	3.98571	1.64619	3.90123	1.8276	4.7	1.63639	9	1	0.04	2	0.09	1358.76	168.44	96.18
Lanta	Manure	2	2.2825	1.2616	3.171	1.5358	2.3564	1.282	2.0597	1.1791	3.2178	1.5331	3.0299	1.5469	1.77778	1.33973	2.27523	1.22377	2.33036	1.26909	2.71429	1.18924	2.92593	1.85899	3.15596	1.43485	3.21429	1.56786	3.33333	1.49443	5	1182	52.01	3649	160.58	1311.64	30.83	274.05
Lapsuus	Childhood	3	5.8844	1.1455	2.9483	1.4275	5.9014	1.1749	5.8065	1.0139	2.8322	1.4388	3.4839	1.2615	5.81818	0.750757	5.94318	1.12809	5.77612	1.25313	6.28571	0.755929	3.09091	1.30035	2.61364	1.27245	3.19403	1.50995	4.375	1.40789	7	133	5.85	323	14.21	855.08	8.47	108.46
Laukaus	Shot	3	2.2849	1.2728	5.3699	1.4025	2.0704	1.1086	3.3	1.512	5.5	1.3618	4.7742	1.454	2.72727	1.19087	2.36047	1.19718	2.07463	1.25907	2.625	2.06588	5	1.73205	5.5	1.30428	5.30303	1.45676	5	1.60357	7	15	0.66	82	3.61	338.84	4.68	3.04
Laukku	Bag	4	4.2816	1.0051	3.4789	1.1075	4.4473	1.0252	3.8476	0.806	3.5309	1.0949	3.3429	1.1337	4.61538	1.22722	4.27344	0.991848	4.11475	0.95041	4.25	0.793999	3.87179	0.893823	3.45312	1.12622	3.32787	1.17928	3.5	0.932505	6	271	11.93	788	34.68	340.59	4.68	86.33
Leikki	(Child's) play	1	5.5756	1.0869	3.8081	1.4842	5.5896	1.0845	5.5263	1.1086	3.7537	1.4991	4	1.4332	5.45455	1.12815	5.51429	1.0733	5.58025	1.11651	6.1	0.875595	3.72727	1.42063	3.78571	1.45356	3.88889	1.5411	3.4	1.42984	6	36	1.58	221	9.73	1349.26	18.46	102.87
Leipuri	Baker	4	4.9365	1.0358	3	1.2012	4.9927	1.029	4.7905	1.0442	3.0073	1.2005	2.981	1.2088	5.05128	1.02466	4.9098	1.04415	4.86667	1.0328	5.20833	0.977093	3.15385	1.3286	2.92126	1.19025	3.11475	1.12692	3.29167	1.26763	7	35	1.54	189	8.32	1153.94	41.56	314.97
Leivonta	Baking	1	5.4913	1.2182	2.6453	1.4004	5.4776	1.2845	5.5385	0.9692	2.6316	1.4221	2.6923	1.3407	5	1.41421	5.4	1.18444	5.56098	1.22824	6.1	0.994429	2.36364	1.43337	2.62857	1.32064	2.71605	1.47677	2.5	1.43372	8	11	0.48	87	3.83	1122.59	1.31	86.33
Lemmikki	Pet	2	5.6466	1.2631	3.0899	1.6382	5.6985	1.3179	5.4925	1.0783	3.15	1.7124	2.9104	1.3897	5.77778	1.25064	5.48148	1.24166	5.79279	1.25131	5.55	1.43178	3.14815	1.87501	2.97222	1.39061	3.22523	1.7304	2.90476	2.02249	8	99	4.36	1116	49.11	689.46	1.67	86.33
Lempeys	Gentleness	4	6.0369	1.056	2.3588	1.3385	6.0949	1.1053	5.8857	0.9021	2.3139	1.352	2.4762	1.3016	6.07692	1.0609	6.06641	1.00561	5.98333	1.15702	5.79167	1.31807	2.46154	1.58689	2.23047	1.20359	2.63934	1.4948	2.86957	1.68696	7	21	0.92	101	4.44	291.04	44.51	25.09
Lempi	Love	3	6.023	1.0198	4.185	1.7322	6.035	1.0509	5.9677	0.875	4.0634	1.8071	4.7419	1.2102	5.90909	0.831209	6.09091	1.00157	5.95522	1.05073	6	1.30931	3.54545	1.4397	4.14773	1.71229	4.21212	1.81883	5.25	1.28174	5	1036	45.59	4571	201.15	1381.17	208.64	162.53
Leski	Widow	2	2.4126	1.1801	3.4164	1.4855	2.396	1.2142	2.4627	1.0777	3.4604	1.5098	3.2836	1.4121	2.33333	1.30089	2.40367	1.16364	2.39286	1.14967	2.66667	1.31656	3.18519	1.46857	3.44954	1.3087	3.46429	1.61596	3.28571	1.70713	5	108	4.75	576	25.35	1554.54	147	84.34
Lihavuus	Obesity	4	2.3526	1.0906	4.2137	1.3211	2.2691	1.0465	2.5714	1.1755	4.36	1.2806	3.8269	1.3542	2.07692	1.0609	2.32031	1.05484	2.36066	1.14065	3.125	1.1156	4.58974	1.49944	4.16471	1.30879	4.34426	1.28951	3.79167	1.10253	8	236	10.39	888	39.08	1288.45	154.99	314.97
Liikunta	Exercise	2	5.0448	1.4757	4.3408	1.4918	5.0697	1.4578	4.9701	1.5371	4.3383	1.5281	4.3485	1.3867	5.03704	2.02829	4.91743	1.44099	5.12613	1.37588	5.28571	1.38358	4.19231	1.91873	4.57798	1.26413	4.22523	1.54146	3.90476	1.64027	8	124	5.46	653	28.74	443.62	13.11	44.72
Liito	Glide	4	5.0053	1.0969	3.5567	1.4796	5	1.1652	5.019	0.8985	3.5292	1.4902	3.6286	1.4561	4.97436	1.38578	5.03125	1.05487	5.01639	1.17604	4.75	0.793999	3.23684	1.51451	3.5	1.47662	3.81967	1.45497	4	1.41421	5	9	0.4	48	2.11	316.06	2.17	12.19
Lohdutus	Consolation	3	5.7861	0.9915	2.4943	1.4091	5.8521	0.9672	5.4839	1.0605	2.3986	1.4396	2.9355	1.1814	5.54545	0.934199	5.77273	1.01401	5.77612	0.981972	6.42857	0.786796	3	1	2.21591	1.2726	2.56716	1.47939	4.25	1.38873	8	155	6.82	1227	53.99	1133.13	169.4	102.87
Loinen	Parasite	3	1.7529	1.1982	4.6839	1.4617	1.6923	1.1642	2.0323	1.3288	4.6713	1.5234	4.7419	1.1538	2.36364	1.74773	1.77273	1.24778	1.65672	1.06675	1.5	0.534522	4.36364	2.01359	4.625	1.40043	4.8209	1.40265	4.625	1.92261	6	645	28.38	1331	58.57	928.61	42.5	64.3
Loisto	Shine	4	4.942	1.0296	3.7026	1.1571	5.0182	1.0672	4.7429	0.899	3.7855	1.172	3.4857	1.0929	4.97436	0.902837	4.98828	0.999931	4.83333	1.1813	4.66667	1.12932	3.82051	1.31533	3.64063	1.12186	3.83607	1.2272	3.83333	1.09014	6	15	0.66	33	1.45	1085.23	28	158.62
Lomailu	Vacation	2	5.8922	1.2665	3.3582	1.8679	5.9505	1.2529	5.7164	1.3004	3.3564	1.9166	3.3636	1.7244	5.96296	1.22416	5.69725	1.25096	6.09821	1.27314	5.71429	1.27055	3.55556	2.1543	3.13761	1.60132	3.56757	2.06539	3.14286	1.62129	7	83	3.65	340	14.96	1149.38	32.34	567.88
Loppu	End	2	3.2127	1.3081	3.7836	1.4732	3.2537	1.3268	3.0896	1.252	3.8955	1.498	3.4478	1.3516	2.77778	1.60128	3.26606	1.12745	3.2973	1.38561	3.04762	1.32198	3.92593	1.79585	3.83486	1.43704	3.75676	1.44736	3.47619	1.40068	5	729	32.08	4203	184.96	856.15	45.26	34.67
Loukkaus	Insult	2	1.8364	1.0163	4.9108	1.6321	1.8119	1.0145	1.9104	1.0259	5.0495	1.5859	4.4925	1.7089	1.96296	1.25519	2.02752	1.06683	1.6875	0.920549	1.47619	0.679636	4.40741	1.7378	5.01835	1.42713	4.89286	1.79768	5.09524	1.54612	8	533	23.46	1939	85.33	1196.17	70.89	40.12
Lumous	Enchantment	1	5.686	1.095	3.4419	1.648	5.8496	1.118	5.1282	0.8006	3.3383	1.6827	3.7949	1.49	4.81818	1.77866	5.6	0.969087	5.80247	1.0538	6.3	0.823273	2.90909	1.22103	3.64286	1.44499	3.33333	1.81659	3.5	1.95789	6	280	12.32	1271	55.93	958.92	70.89	78.18
Luokka	Class	1	3.7225	1.1429	3.9364	1.182	3.7985	1.109	3.4615	1.2322	3.9403	1.1811	3.9231	1.2005	3.36364	1.43337	3.74286	1.07253	3.70732	1.11652	4.1	1.52388	3.81818	1.32802	4.14286	1.20729	3.79268	1.11928	3.8	1.31656	6	27	1.19	130	5.72	1170.13	126.63	136.27
Luovuus	Creativity	1	5.7977	1.0284	3.8092	1.6752	5.8284	1.0727	5.6923	0.8631	3.8134	1.7043	3.7949	1.5924	5.18182	1.16775	5.68571	0.986031	5.92683	1.01569	6.2	1.0328	3.63636	1.20605	3.8	1.63831	3.78049	1.75699	4.3	1.82878	7	506	22.27	2363	103.99	735.61	53.45	19.42
Läheisyys	Intimacy	3	6.3678	0.9449	3	1.9264	6.4336	0.9387	6.0645	0.9286	2.8741	1.9021	3.5806	1.9626	5.90909	1.22103	6.42045	0.853951	6.37313	1.02744	6.375	0.744024	3.36364	1.9633	2.67045	1.7986	3.1791	1.97657	4.625	2.06588	9	103	4.53	546	24.03	272.18	10.45	35.45
Lähetys	Delivery	1	4.4327	0.9999	3.8721	1.1113	4.5303	1.037	4.1026	0.7879	3.8346	1.1427	4	1	4.81818	1.77866	5.6	0.969087	5.80247	1.0538	6.3	0.823273	2.90909	1.22103	3.64286	1.44499	3.33333	1.81659	3.5	1.95789	7	55	2.42	144	6.34	1865.26	62.98	209.59
Lämpö	Warmth	2	5.7695	1.1125	2.9777	1.5208	5.8515	1.0871	5.5224	1.1594	2.9653	1.5304	3.0149	1.5025	5.55556	1.28103	5.72477	1.11282	5.89286	1.06844	5.61905	1.11697	3.55556	1.71718	2.76147	1.31866	3.10714	1.63496	2.66667	1.42595	5	91	4	540	23.76	1073.01	79.96	78.18
Länsi	West	2	4.145	1.0813	3.5149	1.1366	4.1881	1.0855	4.0149	1.0659	3.5149	1.1514	3.5152	1.0988	3.66667	0.960769	4.11927	0.997448	4.33036	1.12617	3.90476	1.22085	3.66667	1.24035	3.62385	1.01643	3.40179	1.18139	3.35	1.34849	5	6	0.26	9	0.4	720.63	7.77	65.4
Lääke	Medicine	4	3.9894	1.3549	3.4802	1.1937	3.9051	1.3087	4.2095	1.4524	3.5927	1.1752	3.1827	1.1968	6.07692	1.0609	6.06641	1.00561	5.98333	1.15702	5.79167	1.31807	2.46154	1.58689	2.23047	1.20359	2.63934	1.4948	2.86957	1.68696	5	69	3.04	351	15.45	609.45	4.68	162.53
Maalaus	Painting	4	4.9921	1.0196	3.3166	1.2019	5.0764	1.0277	4.7692	0.9677	3.3613	1.2093	3.2	1.18	5.05128	1.0748	4.92549	1.04162	5	0.894427	5.58333	0.829702	3.48718	1.21117	3.10588	1.1538	3.77049	1.14591	4.125	1.191	7	6	0.26	40	1.76	861.83	77.37	78.18
Maasto	Terrain	1	5.064	1.2573	3.1988	1.3444	5.1203	1.2434	4.8718	1.3014	3.0758	1.3457	3.6154	1.2694	4.81818	1.16775	4.92754	1.16718	5.19512	1.34659	5.2	1.22927	3	1	3.20588	1.25257	3.2439	1.48707	3	1.1547	6	67	2.95	215	9.46	1335.09	46.7	421.12
Maireus	Obsequiousness	1	2.3699	1.2112	4.3988	1.5617	2.2463	1.2167	2.7949	1.1045	4.5373	1.5543	3.9231	1.5111	2.36364	1.36182	2.81429	1.0807	2.09756	1.22333	1.5	0.707107	3.54545	1.75292	4.01429	1.14832	4.68293	1.66946	5.7	1.82878	7	171	7.52	744	32.74	1683.19	44.34	184.03
Majakka	Lighthouse	4	4.7968	1.083	3.037	1.2051	4.8869	1.1086	4.5619	0.9798	3.0879	1.2034	2.9048	1.2052	4.58974	0.909539	4.75686	1.07022	5.04918	1.1892	4.91667	1.1389	3.02564	1.1807	2.96863	1.20653	3.25	1.12935	3.25	1.39096	7	16	0.7	32	1.41	1027	93.99	207.09
Makeinen	Candy	4	5.3763	1.1636	3.5741	1.3919	5.5527	1.1366	4.9143	1.1104	3.5788	1.4509	3.5619	1.232	5.5641	1.14236	5.40234	1.15734	5.32787	1.22095	4.91667	1.05981	3.76923	1.42278	3.5451	1.43251	3.55	1.32031	3.625	1.09594	8	255	11.22	3063	134.79	538.5	15.6	56.63
Manteli	Almond	4	4.5199	1.1829	3.1565	1.2223	4.5678	1.2112	4.3942	1.1009	3.1801	1.2121	3.0952	1.2521	4.05263	1.29338	4.56078	1.12033	4.5	1.38393	4.875	0.946963	3.52632	1.05873	3.07059	1.24345	3.21667	1.1945	3.33333	1.23945	7	21	0.92	266	11.71	1053.14	23.01	132.77
Masennus	Depression	1	1.5814	0.8579	4.1404	1.6919	1.5564	0.8653	1.6667	0.8377	4.197	1.7007	3.9487	1.6694	1.45455	0.522233	1.72857	0.931283	1.46914	0.822898	1.6	0.843274	4	1.54919	3.95714	1.53638	4.1875	1.80782	5.2	1.75119	8	18	0.79	230	10.12	698.39	23.56	97.45
Matelija	Reptile	3	2.7759	1.3983	4.454	1.4647	2.6573	1.3641	3.3226	1.4465	4.5594	1.4613	3.9677	1.402	2.90909	1.30035	2.93182	1.29362	2.58209	1.46835	2.5	2	3.27273	1.84883	4.21591	1.44197	4.95522	1.22391	4.5	1.69031	8	55	2.42	1036	45.59	441.71	38.81	24.5
Matelu	Crawling	2	2.6617	1.2552	3.881	1.6641	2.599	1.2146	2.8507	1.3624	3.9851	1.6466	3.5672	1.6898	3.18519	1.52005	2.70642	1.12466	2.54464	1.2937	2.38095	1.20317	3.59259	1.88637	3.76147	1.545	4.05357	1.74418	3.95238	1.53219	6	46	2.02	211	9.29	902.65	5.91	71.3
Mellakka	Riot	3	2.2471	1.2126	5.3448	1.2523	2.2797	1.2526	2.0968	1.0118	5.4336	1.1782	4.9355	1.5041	2.27273	1.42063	2.22727	0.979412	2.26866	1.35492	2.25	2.05287	4.81818	2.08893	5.60227	1.02318	5.14925	1.29397	4.875	1.3562	8	5	0.22	15	0.66	366.18	10.8	86.33
Menestys	Success	2	5.015	1.5242	4.3097	1.5032	4.99	1.5466	5.0896	1.464	4.3781	1.4921	4.1045	1.5289	6.18519	0.921414	4.77982	1.52969	4.85455	1.50739	5.57143	1.46872	4.18519	1.94218	4.55963	1.27244	4.1875	1.57418	3.8	1.47256	8	30	1.32	395	17.38	1051.87	83.55	26.73
Merkintä	Marking	3	3.7241	0.7782	3.954	0.8656	3.7552	0.7432	3.5806	0.9228	3.9441	0.8622	4	0.8944	3.54545	1.03573	3.63636	0.873384	3.86567	0.547599	3.75	0.886405	3.81818	1.07872	4.01136	0.837269	3.91045	0.848016	3.875	1.12599	8	43	1.89	119	5.24	516.8	149.21	35.45
Mestari	Champion	1	4.8314	1.2094	3.8081	1.3172	4.8496	1.2092	4.7692	1.2239	3.8045	1.3566	3.8205	1.1893	4.09091	1.04447	4.81159	1.17917	4.95122	1.21617	4.8	1.39841	3.45455	1.21356	3.97101	1.29446	3.73171	1.3245	3.7	1.56702	7	25	1.1	129	5.68	1237.79	15.98	207.09
Metsästys	Hunt	1	3.2023	1.6529	4.6821	1.405	2.9627	1.5771	4.0256	1.6621	4.7313	1.4257	4.5128	1.3352	2.81818	1.53741	3.61429	1.60879	2.90244	1.6376	3.2	1.81353	3.90909	1.22103	4.72857	1.42362	4.7561	1.35684	4.6	1.77639	9	77	3.39	422	18.57	903.73	296.33	162.53
Mieli	Mind	4	4.9129	1.0289	3.3386	1.2643	4.9343	1.0427	4.8571	0.9945	3.3613	1.251	3.2788	1.3032	4.66667	1.17727	4.96484	0.999379	5	1.05766	4.54167	0.931533	3.69231	1.05516	3.27451	1.32924	3.28333	1.15115	3.58333	1.05981	5	53	2.33	322	14.17	1490.75	61.98	384.16
Mieltymys	Liking	3	5.023	0.9734	3.4477	1.099	5.014	0.9493	5.0645	1.0935	3.4014	1.124	3.6667	0.9589	5	1.41421	5.10227	0.871513	4.91045	1.0259	5.125	0.991031	3.63636	1.5667	3.38636	1.07673	3.43077	1.07484	4	0.755929	9	1194	52.54	3506	154.28	1128.89	164.19	200.56
Moottori	Motor	1	3.6474	1.214	3.9709	1.3741	3.597	1.2023	3.8205	1.2539	3.9098	1.3621	4.1795	1.4118	3.54545	1.50756	3.64286	1.11688	3.60976	1.27421	4.1	1.1005	3.54545	1.03573	4.18571	1.48707	3.82716	1.33032	4.1	1.1005	7	484	21.3	1407	61.92	1345.74	95.45	153.85
Morsian	Bride	2	5.3209	1.3635	3.9366	1.5481	5.3134	1.3807	5.3433	1.3206	3.9453	1.5912	3.9104	1.422	5.57692	1.57919	5.18349	1.3822	5.32143	1.32348	5.71429	1.14642	3.62963	1.82184	4.0367	1.33282	3.97297	1.64847	3.61905	1.68749	7	7	0.31	203	8.93	1378.66	157.76	87.22
Muoto	Shape	3	4.7341	0.9935	3.4483	1.1456	4.6972	1.0175	4.9032	0.8701	3.4685	1.1616	3.3548	1.0816	5	1.09545	4.77273	1.02528	4.65152	0.919739	4.625	1.18773	3.09091	1.3751	3.19318	1.14328	3.80597	1.00361	3.75	1.28174	5	23	1.01	151	6.64	262.98	5.36	35.45
Murha	Murder	4	1.3404	0.7819	5.7652	1.3936	1.3066	0.7943	1.4286	0.745	5.9124	1.3478	5.381	1.4437	1.5641	0.940181	1.39216	0.843652	1.09836	0.351422	1.04167	0.204124	5.61538	1.53238	5.80784	1.24164	5.65574	1.88755	5.83333	1.27404	5	2	0.09	580	25.52	326.49	4.07	5.52
Murhaaja	Murderer	1	1.289	0.7834	5.8671	1.5513	1.2239	0.6563	1.5128	1.0972	5.9925	1.5193	5.4359	1.6026	1.27273	0.64667	1.47143	0.880076	1.17073	0.733752	1	0	5.36364	1.91169	5.82857	1.22736	5.90244	1.73994	6.4	1.57762	8	429	18.88	1384	60.9	1097.7	49.45	138.25
Musiikki	Music	3	6.1667	0.9801	3.7644	1.7917	6.2448	0.9874	5.8065	0.8725	3.7203	1.8401	3.9677	1.5596	6.54545	0.687552	6.17045	0.873908	6.1194	1.09437	6	1.41421	3.90909	1.81409	3.90909	1.65145	3.67164	1.91792	2.75	2.12132	8	3	0.13	41	1.8	1202.85	290.95	133.88
Myrkky	Poison	3	1.8613	1.2263	4.7977	1.5286	1.8521	1.2201	1.9032	1.2742	4.9155	1.4899	4.2581	1.6118	2	1.34164	1.83908	1.06611	1.8806	1.35426	1.75	1.75255	4.36364	1.74773	4.52874	1.47726	5.20896	1.44114	4.875	1.95941	6	766	33.71	5321	234.15	1846.97	290.95	191.98
Myrkytys	Poisoning	2	1.6431	0.9497	4.9851	1.7384	1.6634	0.9492	1.5821	0.9558	5.1485	1.701	4.4925	1.7699	1.7037	1.1373	1.90826	1.07618	1.44643	0.757417	1.2381	0.436436	4.81481	2.0388	5.00917	1.33677	4.97321	1.93339	5.14286	2.15141	8	84	3.7	169	7.44	1291.78	163.65	107.92
Myrsky	Storm	2	4.0412	1.5901	4.8727	1.4813	4.1139	1.6121	3.8154	1.5093	5.0249	1.4437	4.4091	1.5087	3.33333	1.68705	4.25	1.47961	3.98198	1.65684	4.19048	1.47034	4.2963	1.51441	5.07477	1.41222	4.83036	1.48195	4.80952	1.6619	6	39	1.72	587	25.83	842.73	32.77	12.81
Mänty	Pine	1	5.3988	1.2517	2.5838	1.3852	5.5075	1.2729	5.0256	1.1118	2.4701	1.3583	2.9744	1.4233	4.90909	1.57826	5.22857	1.21788	5.57317	1.22757	5.7	1.1595	1.90909	1.22103	2.67143	1.3157	2.53659	1.43325	3.1	1.52388	5	11	0.48	32	1.41	223.56	4.94	12.19
Naamari	Mask	3	3.2241	1.1487	4.1897	1.1698	3.2168	1.1576	3.2581	1.1245	4.2308	1.167	4	1.1832	3	1.84391	3.32955	0.979345	3.14925	1.22169	3	1.19523	4.09091	1.92117	4.125	1.0484	4.31343	1.20867	4	0.92582	7	590	25.96	3200	140.82	433.13	67.31	36.19
Nauru	Laughter	3	6.1494	0.962	4.1092	1.6569	6.1608	0.9616	6.0968	0.9783	4.0699	1.6769	4.2903	1.5747	5.54545	1.4397	6.10227	0.947347	6.29851	0.88788	6.25	0.707107	4.18182	1.66242	4.31818	1.55767	3.8209	1.74881	4.125	1.88509	5	94	4.14	364	16.02	1413.91	241.3	197.14
Nautinto	Pleasure	1	6.3237	0.9996	4.1445	1.958	6.2985	1.0335	6.4103	0.8801	3.9925	1.9754	4.6667	1.8257	6.27273	0.786245	6.41429	0.908779	6.31707	1.09857	5.8	0.918937	4.36364	2.06265	4.17143	1.94095	4.17073	1.9988	3.5	1.77951	8	44	1.94	302	13.29	127.93	33.68	2.76
Neuvonta	Guidance	2	4.3558	1.3168	3.4869	1.2988	4.405	1.2803	4.209	1.42	3.51	1.2955	3.4179	1.316	4.33333	1.1767	4.08257	1.22572	4.58036	1.37964	4.63158	1.42246	4	1.35873	3.63889	1.17177	3.29464	1.35326	3.05	1.31689	8	39	1.72	278	12.23	765.67	3.23	384.16
Nimike	Title	2	3.3022	1.2369	3.347	1.2553	3.3582	1.1837	3.1343	1.3806	3.403	1.1966	3.1791	1.4134	3.66667	1.1094	3.19266	1.06699	3.24107	1.39656	3.75	1.20852	3.48148	0.975483	3.37615	1.2307	3.33036	1.3382	3.1	1.29371	6	94	4.14	417	18.35	1334.92	81.09	207.09
Nipistys	Pinch	3	2.8736	1.1857	4.6322	1.179	2.8322	1.1505	3.0645	1.34	4.6573	1.1203	4.5161	1.4346	3	1.09545	3.06818	1.26669	2.65672	1.02325	2.375	1.40789	4.45455	1.29334	4.76136	1.15464	4.49254	1.14645	4.625	1.59799	8	1	0.04	6	0.26	508.72	22.03	19.42
Nukke	Doll	4	4.4459	1.0612	3.1632	1.2262	4.5547	1.1187	4.1619	0.8335	3.12	1.2098	3.2762	1.2672	4.28205	0.971941	4.42188	1.11045	4.48333	0.947641	4.875	0.850192	3.15385	1.28838	3.14453	1.24247	3.19672	1.16647	3.29167	1.16018	5	802	35.29	3435	151.16	759.7	40.75	96.18
Numero	Number	4	4.0079	0.9676	3.7003	1.0042	3.9562	0.9287	4.1442	1.0559	3.7445	0.961	3.5825	1.1072	4.25641	0.938026	4.00392	0.936983	3.88333	1.15115	3.95833	0.80645	3.82051	0.913979	3.71654	1.00511	3.5	1.08143	3.83333	0.916831	6	661	29.09	1350	59.41	1048.91	49.99	70.27
Nurmikko	Lawn	3	5.2775	1.1378	2.9655	1.3208	5.3099	1.1247	5.129	1.2039	2.9231	1.3326	3.1613	1.2675	4.81818	1.4013	5.16092	1.04407	5.55224	1.06292	4.875	1.88509	3.36364	1.36182	2.79545	1.28796	3.0597	1.36937	3.5	1.06904	8	170	7.48	673	29.62	1703.5	152.15	204.09
Nyöri	Cord	1	3.948	1.1168	3.3873	1.0865	3.9776	1.2044	3.8462	0.7448	3.4104	1.0914	3.3077	1.0798	3.27273	1.27208	4.11429	1.11046	3.84146	1.04786	4.4	1.26491	2.81818	1.16775	3.52857	1.01755	3.36585	1.11679	3.2	1.13529	5	1	0.04	62	2.73	1267.66	47.42	88.56
Nälkä	Hunger	1	2.5581	1.3343	4.6337	1.4668	2.5597	1.4116	2.5526	1.0319	4.709	1.45	4.3684	1.5143	3.27273	1.27208	4.11429	1.11046	3.84146	1.04786	4.4	1.26491	2.81818	1.16775	3.52857	1.01755	3.36585	1.11679	3.2	1.13529	5	8	0.35	31	1.36	966.75	140.85	78.18
Nälvintä	Nagging	4	1.5594	0.8348	5.2868	1.3412	1.48	0.812	1.7692	0.8616	5.3709	1.3699	5.0667	1.2424	1.71795	1.23435	1.57647	0.818725	1.44262	0.646132	1.41667	0.583592	5.41026	1.33215	5.28125	1.283	5.16393	1.645	5.45833	1.14129	8	16	0.7	345	15.18	1285.61	118.18	162.53
Näpistys	Shoplifting	1	1.7746	0.9157	4.9422	1.4892	1.6716	0.8476	2.1282	1.0558	5.0075	1.5632	4.7179	1.191	2.18182	1.07872	2.12857	0.915588	1.47561	0.804702	1.3	0.483046	4.18182	1.77866	4.88571	1.21038	5.0122	1.60627	5.6	1.77639	8	18	0.79	448	19.71	447.95	31.71	11.58
Närkästys	Indignation	2	2.3457	1.056	4.3792	1.3786	2.3515	1.0511	2.3284	1.0786	4.505	1.2784	4	1.5955	2.55556	1.36814	2.38532	0.941908	2.32143	1.08399	2	1	3.81481	1.52005	4.63303	1.16794	4.33036	1.47891	4.04762	1.43095	9	10	0.44	140	6.16	1102.68	17.52	65.4
Näyte	Sample	2	3.4023	1.1326	3.6404	1.143	3.48	1.134	3.1667	1.1036	3.7662	1.0771	3.2576	1.2565	3.22222	1.1547	3.32407	1.04862	3.49091	1.22471	3.57143	1.02817	3.85185	1.16697	3.93519	0.969374	3.38739	1.19218	3.19048	1.28915	5	1	0.04	4	0.18	618.12	1.05	86.33
Näytelmä	Play (theatre)	4	4.8316	1.1151	3.8895	1.1593	5.0255	1.0854	4.3238	1.0331	3.9709	1.1427	3.6762	1.1807	4.71795	1.39451	4.76563	1.11309	5.13115	0.939422	4.95833	0.954585	4	1.10024	3.82422	1.15655	3.96721	1.23784	4.20833	1.06237	8	2	0.09	3	0.13	719.14	28.97	167.77
Näytös	Act	3	4.6512	0.9584	4.0694	1.1841	4.662	0.8983	4.6	1.2205	4.0423	1.1843	4.1935	1.195	4.45455	0.934199	4.625	0.986256	4.66154	0.940029	5.125	0.834523	3.72727	1.48936	4.1954	1.17966	3.9403	1.17912	4.25	0.707107	6	17	0.75	105	4.62	475.55	5.67	20.12
Nöyryytys	Humiliation	2	1.5522	0.9447	4.9104	1.8561	1.4826	0.9439	1.7612	0.9226	5.0846	1.8379	4.3881	1.8254	3.22222	1.1547	3.32407	1.04862	3.49091	1.22471	3.57143	1.02817	3.85185	1.16697	3.93519	0.969374	3.38739	1.19218	3.19048	1.28915	9	62	2.73	280	12.32	798.57	4.1	170.98
Ohjelma	Programme	1	4.1908	1.0307	3.7544	1.0674	4.2612	1.0615	3.9487	0.887	3.7348	1.0833	3.8205	1.0227	4.63636	1.28629	4.18571	0.889437	4.14634	1.11247	4.1	0.994429	3.72727	1.42063	3.82857	1.00681	3.675	1.11122	3.9	0.737865	7	4	0.18	538	23.68	592.75	5.74	23.77
Omainen	Relative	3	5.5287	1.3881	3.1092	1.3872	5.5105	1.4577	5.6129	1.0223	3.0699	1.4372	3.2903	1.1312	5.81818	0.873863	5.28409	1.53839	5.71642	1.25295	6.25	0.707107	2.90909	1.30035	2.98864	1.36873	3.28358	1.39051	3.25	1.75255	7	1	0.04	11	0.48	945.26	0.48	53.05
Omaisuus	Assets	4	4.6632	1.1835	3.6164	1.2838	4.6582	1.2171	4.6762	1.0963	3.6752	1.2697	3.4615	1.314	4.89744	1.18754	4.56641	1.17302	4.85246	1.22251	4.83333	1.12932	3.76923	1.4593	3.60937	1.21581	3.42373	1.49946	3.91667	1.10007	8	23	1.01	90	3.96	442.21	10.19	167.77
Opettaja	Teacher	2	4.2127	1.169	3.8507	1.2055	4.2139	1.17	4.209	1.1747	3.8905	1.2116	3.7313	1.1881	3.77778	1.47631	4.23148	1.00099	4.23214	1.21538	4.57143	1.20712	3.92593	1.35663	3.89815	1.02255	3.83036	1.2797	3.61905	1.49921	8	72	3.17	268	11.79	301.58	7.58	63.07
Orjuus	Slavery	3	1.523	0.9105	5.3333	1.3572	1.4406	0.8103	1.9032	1.2208	5.5035	1.283	4.5484	1.4339	1.72727	1.19087	1.44318	0.800258	1.61194	1.01437	1.375	0.744024	4.72727	1.95402	5.31818	1.20864	5.46269	1.407	5.25	1.58114	6	25	1.1	90	3.96	997.19	34.09	162.53
Pahuus	Evil	4	1.7947	1.035	5.172	1.323	1.7055	1.0414	2.0286	0.9851	5.2664	1.3928	4.9231	1.0856	2.30769	1.45374	1.82031	0.932495	1.40984	0.692268	1.66667	1.55106	4.89189	1.50525	5.13281	1.19391	5.21311	1.71381	5.91667	0.974308	6	29	1.28	52	2.29	1268.77	34.6	162.53
Paino	Weight	4	3.0579	1.1026	4.1184	1.2389	2.9273	1.1181	3.4	0.9865	4.2582	1.2213	3.7524	1.2151	2.84615	1.44256	3.07812	1.06723	2.95082	1.02349	3.45833	0.977093	4.58974	1.5512	4.06641	1.16126	4.11475	1.39162	3.91667	0.928611	5	64	2.82	448	19.71	962.88	194.4	27.07
Painostus	Pressure	2	1.7844	0.9916	5.0669	1.6648	1.7327	0.9452	1.9403	1.113	5.1782	1.6263	4.7313	1.7458	2.14815	1.37851	2.06422	1.05651	1.53571	0.758478	1.19048	0.402374	4.74074	1.50876	5.12844	1.5037	5.0625	1.77206	5.19048	2.08852	9	90	3.96	295	12.98	2204.65	1089.1	96.34
Painotus	Emphasis	4	3.5289	0.989	3.7947	1.1394	3.52	0.9865	3.5524	0.9998	3.7709	1.0917	3.8571	1.259	3.30769	1.21728	3.53125	0.940901	3.54098	1.11913	3.83333	0.637022	3.89744	1.11909	3.79297	1.14451	3.70492	1.25624	3.875	0.797414	8	8	0.35	29	1.28	902.16	4.8	162.53
Paletti	Palette	1	4.4566	1.3227	3.064	1.3729	4.597	1.388	3.9744	0.9315	2.9624	1.4376	3.4103	1.0691	3.36364	1.5667	4.6	1.15971	4.45122	1.37124	4.7	1.33749	2.45455	1.36848	3.21429	1.26139	2.92593	1.40337	3.8	1.61933	7	41	1.8	65	2.86	1227.78	348.85	8.51
Palkinto	Award	3	5.6782	1.0312	4.1092	1.4603	5.5944	1.0497	6.0645	0.8538	4.0629	1.4881	4.3226	1.3263	5.54545	1.21356	5.64773	1.06177	5.64179	0.964546	6.5	0.755929	3.72727	1.27208	4.25	1.33261	3.9403	1.64114	4.5	1.41421	8	390	17.16	959	42.2	1231.67	312.3	9.71
Palvonta	Worship	4	3.0106	1.3331	4.3783	1.3079	3.0256	1.3704	2.9714	1.2361	4.37	1.2971	4.4	1.3416	3.05128	1.37551	3.01961	1.32347	2.93443	1.37682	3.04348	1.3307	4.17949	1.25387	4.54118	1.28179	3.91803	1.32029	4.13043	1.35862	8	60	2.64	196	8.63	1552.02	312.3	207.09
Pappi	Priest	2	3.8321	1.4475	3.1723	1.409	3.8856	1.3645	3.6716	1.6732	3.2388	1.3501	2.9697	1.5686	3.37037	1.57256	3.91743	1.18734	3.86486	1.58106	3.80952	1.74983	3.34615	1.57334	3.33028	1.30565	2.99099	1.49846	3.09524	1.17918	5	18	0.79	118	5.19	1655.12	121.8	392.75
Parannus	Cure	2	5.2052	1.2804	3.3459	1.5124	5.2637	1.243	5.0299	1.3814	3.3518	1.4726	3.3284	1.6366	5.40741	1.42125	5.0463	1.21042	5.29464	1.32637	5.28571	1.18924	3.5	1.83848	3.44444	1.49974	3.28829	1.42948	2.95238	1.59613	8	136	5.98	494	21.74	1001.95	195.54	19.42
Parantola	Sanatorium	1	2.8547	1.3963	3.7907	1.4275	2.8582	1.4044	2.8421	1.3858	3.8731	1.4635	3.5	1.2681	2	1	2.63768	1.25991	3.04878	1.4899	3.7	1.25167	4	1.48324	3.69565	1.36451	3.76829	1.44272	4.4	1.7127	9	3	0.13	8	0.35	1295.38	0.93	294.35
Parturi	Barber	1	4.7558	1.2699	3.3256	1.2745	4.8571	1.2741	4.4103	1.2078	3.3534	1.2565	3.2308	1.3468	3.90909	1.81409	4.6	1.14715	4.97531	1.25474	5	1.1547	3.63636	1.85864	3.44286	1.18732	3.19753	1.25916	3.2	1.31656	7	11	0.48	26	1.14	583.92	87.03	12.19
Pehmeys	Softness	4	5.8921	0.9672	2.4195	1.3316	5.9745	0.9336	5.6762	1.0237	2.3467	1.3288	2.6095	1.3265	5.58974	1.04423	5.95703	0.946671	5.95082	0.883671	5.54167	1.14129	2.58974	1.5512	2.25391	1.23748	2.85	1.42407	2.83333	1.40393	7	246	10.83	1306	57.47	1057.95	92.82	207.09
Peite	Cover	2	5.0597	1.2969	2.7435	1.3567	5.204	1.2503	4.6269	1.3466	2.6683	1.3908	2.9701	1.2306	4.62963	1.30526	5.17593	1.25176	5.04464	1.37145	5.09524	1.04426	3.25926	1.34715	2.54128	1.30194	2.78571	1.35187	2.90476	1.54612	5	50	2.2	226	9.95	856.19	100.79	20.12
Pelastaja	Saviour	1	5.7572	1.2384	3.4277	1.805	5.9254	1.1802	5.1795	1.2747	3.3134	1.8533	3.8205	1.5873	4.45455	1.36848	5.37143	1.21788	6.2561	0.991457	5.8	1.22927	3.45455	2.0181	3.84286	1.56627	3.13415	1.92938	2.9	1.72884	9	106	4.66	283	12.45	1331.88	90.75	19.42
Pelastus	Rescue	4	5.5342	1.2672	3.5079	1.6088	5.6291	1.2875	5.2857	1.1825	3.4327	1.6473	3.7048	1.4931	5.64103	1.1807	5.42187	1.29923	5.68852	1.24554	6.16667	0.868115	3.4359	1.66694	3.41016	1.56923	3.80328	1.64134	3.91667	1.79169	8	202	8.89	659	29	881.24	28.96	108.46
Pelko	Fear	1	1.896	1.2107	5.6358	1.3895	1.8134	1.1773	2.1795	1.2952	5.7015	1.3875	5.4103	1.3902	2.18182	0.98165	1.87143	1.00609	1.87805	1.36436	1.9	1.52388	5.54545	1.36848	5.68571	1.24578	5.63415	1.46996	5.4	1.83787	5	38	1.67	203	8.93	793.08	174.23	59.4
Pelkuri	Coward	4	2.3526	0.9891	4.4132	1.2771	2.3673	1.0143	2.3143	0.9232	4.3855	1.2544	4.4857	1.3382	2.35897	1.30761	2.29297	0.905381	2.45902	1.00952	2.70833	1.16018	4.5641	1.41039	4.41016	1.2679	4.2623	1.32793	4.58333	1.01795	7	48	2.11	513	22.57	602.23	30.45	13.08
Pelokkuus	Timidity	3	2.314	0.9583	4.8671	1.2849	2.2746	0.9389	2.5	1.0422	4.9789	1.2742	4.3548	1.2261	2.63636	1.02691	2.21591	0.964292	2.40909	0.927814	2.14286	1.06904	4.09091	1.81409	5.09091	1.19035	4.69697	1.28865	4.875	0.991031	9	9	0.4	208	9.15	279.07	10.08	1.35
Perhe	Family	1	6.2139	1.0032	3.0289	1.7535	6.2761	1.0067	6	0.9733	2.9776	1.7875	3.2051	1.6412	5.81818	1.72152	5.94286	1.08862	6.43902	0.755189	6.7	0.483046	3.81818	1.88776	3.18571	1.51603	2.78049	1.89883	3.1	1.79196	5	541	23.81	7824	344.3	678.29	100.12	11.61
Permanto	Parquet	4	3.8179	1.1868	3.5211	1.2208	3.8869	1.2067	3.6381	1.1191	3.5927	1.1813	3.3333	1.3058	4.28205	1.41326	3.73438	1.20446	3.76667	1.07934	4.08333	0.50361	3.02564	1.36666	3.62891	1.22674	3.36066	1.14065	3.58333	0.880547	8	18	0.79	65	2.86	795.42	24.03	7.02
Perustelu	Rationale	2	4.0112	1.3281	3.6007	1.3716	4	1.2884	4.0448	1.4505	3.6716	1.3534	3.3881	1.4137	4.07407	1.51723	3.91743	1.10662	4.04464	1.49707	4.25	1.20852	4	1.4676	3.6789	1.23888	3.5	1.4887	3.2	1.15166	9	86	3.78	790	34.76	2216.19	147	314.97
Petos	Fraud	1	1.3488	0.7913	5.7168	1.5832	1.2985	0.7661	1.5263	0.8617	5.7687	1.6172	5.5385	1.4662	1.45455	0.687552	1.41429	0.751672	1.32099	0.877883	1	0	5.27273	2.24013	5.74286	1.34795	5.70732	1.68133	6.1	1.59513	5	179	7.88	1006	44.27	767.04	31.21	162.53
Pettymys	Disappointment	2	2.0558	1.1625	4.2565	1.6832	2.0545	1.1641	2.0597	1.1662	4.2723	1.7393	4.209	1.513	2	1.24035	2.33945	1.23394	1.89286	1.07684	1.52381	0.749603	4.14815	1.95534	4.26606	1.52535	4.25893	1.77442	4.33333	1.7127	8	71	3.12	227	9.99	404.8	61.48	12.19
Piikki	Spike	1	2.2558	1.1717	4.7514	1.4433	2.2015	1.2188	2.4474	0.9781	4.7761	1.4799	4.6667	1.3245	2.63636	2.11058	2.4058	0.989932	2.07317	1.14159	2.3	1.1595	4.27273	1.73729	4.77143	1.29851	4.79268	1.48854	4.8	1.81353	6	18	0.79	111	4.88	1477.9	203.81	103.59
Piiska	Whip	4	2.0053	1.187	5.0579	1.4572	1.8473	1.1165	2.419	1.2693	5.12	1.52	4.8952	1.2704	2.02564	1.30761	2.09766	1.16578	1.85246	1.30174	1.375	0.575779	5.07692	1.45791	5.09766	1.31143	4.78689	1.96736	5.29167	1.42887	6	11	0.48	66	2.9	697.15	10.7	207.09
Pilkku	Dot	3	3.977	0.8993	3.6839	1.0246	4.028	0.8717	3.7419	0.9989	3.6853	1.0375	3.6774	0.9794	3.27273	1.61808	4.03409	0.987844	4.02985	0.576566	3.875	0.353553	2.63636	1.36182	3.73864	1.06668	3.77612	0.849615	3.75	0.707107	6	164	7.22	915	40.27	718.7	76.07	162.53
Pilvi	Cloud	4	5.0263	1.1912	2.5895	1.2112	5.0618	1.2351	4.9333	1.0676	2.56	1.2407	2.6667	1.1323	5.02564	1.42325	5.03125	1.18114	5.11475	1.15612	4.75	0.989071	2.38462	1.33012	2.50391	1.21429	2.85246	1.0462	3.16667	1.16718	5	7	0.31	51	2.24	1488.01	104.73	40.12
Pimeys	Darkness	4	3.2559	1.4926	3.7256	1.4902	3.1709	1.5461	3.4808	1.3218	3.8327	1.4752	3.4423	1.4997	3.69231	1.71915	3.26667	1.43339	3.18033	1.66841	2.625	1.0135	3.82051	1.76026	3.71765	1.44406	3.62295	1.59336	3.91667	1.28255	6	15	0.66	167	7.35	1355.15	168.44	133.88
Pirteys	Liveliness	3	5.5115	1.0465	4.1149	1.4136	5.4755	1.0604	5.6774	0.9794	4.0979	1.4306	4.1935	1.352	5.54545	1.12815	5.57955	0.967537	5.37313	1.15254	5.875	0.834523	4	1.73205	4.29545	1.41551	3.86567	1.36953	4.375	1.18773	7	129	5.68	453	19.93	1523.01	234.44	86.33
Porkkana	Carrot	3	4.843	1.0224	3.3412	1.1822	4.8723	1.0061	4.7097	1.1013	3.3597	1.1421	3.2581	1.3655	3.90909	1.30035	4.89773	0.97131	4.89231	0.97023	5.125	1.12599	2.81818	1.47093	3.32955	1.17171	3.4127	1.17274	3.625	0.916125	8	33	1.45	166	7.3	1338.02	172.21	204.09
Pouta	Dry weather	2	5.6617	1.1817	2.9033	1.4981	5.7079	1.2089	5.5224	1.0921	2.8762	1.5257	2.9851	1.4195	5.62963	1.30526	5.31193	1.20721	6.00893	1.06115	5.66667	1.01653	3.44444	1.78311	2.77982	1.2719	2.97321	1.63001	2.47619	1.32737	5	426	18.75	3486	153.4	1085.5	8.01	89.45
Prinsessa	Princess	4	4.5553	1.3374	3.5251	1.2177	4.4727	1.3216	4.7714	1.3606	3.5036	1.1868	3.581	1.2993	4.28205	1.58859	4.60156	1.36534	4.44262	1.07276	4.79167	1.17877	3.87179	0.978169	3.47059	1.26356	3.54098	1.19127	3.5	1.10335	9	1556	68.47	7148	314.55	846.45	17.66	294.35
Prosentti	Percent	1	3.7977	0.9642	3.711	1.0771	3.7388	1.0032	4	0.7947	3.7239	1.1332	3.6667	0.8686	2.72727	1.48936	3.95714	0.858643	3.76829	0.933582	4.1	0.316228	2.72727	1.67874	3.84286	0.942333	3.70732	1.07138	3.9	0.737865	9	39	1.72	464	20.42	1152.81	80.16	167.77
Puhtaus	Cleanness	4	5.7116	1.0139	2.7203	1.2914	5.8066	1.032	5.4615	0.9235	2.7345	1.3449	2.6827	1.1429	5.94872	1.09901	5.62745	0.979329	5.88333	0.975838	5.79167	1.25036	2.84615	1.30864	2.5625	1.20294	3.18333	1.48999	3.04167	1.36666	7	6	0.26	29	1.28	748.57	90.26	48.36
Pulla	Bun	1	5.5233	1.1417	2.7514	1.3858	5.5448	1.1991	5.4474	0.9211	2.7388	1.4032	2.7949	1.3412	5.72727	1.3484	5.62857	0.995227	5.4321	1.22411	5.3	1.25167	2.45455	1.91644	2.54286	1.21209	2.96341	1.4354	2.8	1.39841	5	164	7.22	500	22	1189.03	79.55	184.88
Pätevyys	Competence	2	4.6604	1.4144	3.7041	1.3842	4.6318	1.4226	4.7463	1.3964	3.715	1.3686	3.6716	1.4396	5.62963	1.30526	5.31193	1.20721	6.00893	1.06115	5.66667	1.01653	3.44444	1.78311	2.77982	1.2719	2.97321	1.63001	2.47619	1.32737	8	3	0.13	10	0.44	952.87	44.5	131.96
Raato	Carcass	4	1.8021	0.9232	4.5146	1.5019	1.7336	0.9406	1.981	0.8546	4.6007	1.4895	4.2885	1.518	1.97436	1.13525	1.85938	0.909509	1.61667	0.865373	1.375	0.646899	4.58974	1.58476	4.50787	1.42186	4.38333	1.78593	4.79167	1.47381	5	62	2.73	269	11.84	519.57	10.18	65.16
Raiskaus	Rape	3	1.0862	0.3702	6.1207	1.3695	1.0839	0.3657	1.0968	0.3962	6.2727	1.1819	5.4194	1.8934	1.09091	0.301511	1.04545	0.209493	1.1194	0.477442	1.25	0.707107	5.09091	2.11918	6.27273	0.918861	6.16418	1.54328	5.5	2.13809	8	169	7.44	664	29.22	736.12	44.51	27.48
Raivo	Rage	3	2.0862	1.2985	5.8555	1.2185	2.0699	1.2927	2.1613	1.344	5.9225	1.1795	5.5484	1.3623	2.36364	1.50151	2.02273	1.21274	2.1791	1.40265	1.625	1.06066	5.36364	2.11058	6.22727	0.906265	5.54545	1.2792	5	0.92582	5	26	1.14	1138	50.08	679.61	79.28	138.25
Rakennus	Building	2	4.056	0.9795	3.4813	1.1464	4.0846	1.0039	3.9701	0.904	3.5373	1.1269	3.3134	1.1961	3.59259	1.11835	4.12963	0.724635	4.10714	1.08518	4	1.22474	3.88889	1.25064	3.5463	1.07984	3.38393	1.13301	3.14286	1.31475	8	6	0.26	62	2.73	1388.72	55.89	294.35
Rakkaus	Love	2	6.3895	1.0396	4.4851	2.1541	6.4378	1.0234	6.2424	1.0822	4.4726	2.1796	4.5224	2.0915	6.74074	0.446576	6.18519	1.2086	6.46429	0.976559	6.6	0.753937	4	2.64575	4.6422	1.95563	4.45536	2.25767	4.45	1.90498	7	712	31.33	2897	127.48	1472.11	154.99	384.16
Rannikko	Coast	2	5.4275	1.1684	3.0562	1.522	5.5099	1.1897	5.1791	1.072	3.0896	1.5754	2.9545	1.3523	5.81481	1.11068	5.08257	1.18734	5.625	1.12406	5.66667	0.966092	3.23077	1.70429	2.9633	1.43325	3.18919	1.57546	2.61905	1.43095	8	1	0.04	8	0.35	818.13	97.45	106.7
Rappio	Decadence	2	2.1461	1.1751	4.1157	1.5644	2.11	1.1244	2.2537	1.3182	4.2388	1.5142	3.7463	1.6637	2.22222	1.31071	2.47706	1.19099	1.91818	1.10985	1.52381	0.679636	3.92593	1.63909	4.33028	1.24763	3.96396	1.73691	4.04762	1.93588	6	23	1.01	178	7.83	1446.22	41.93	88.56
Rauha	Peace	1	6.2081	1.0743	2.0756	1.4143	6.2463	1.0292	6.0769	1.2223	1.9403	1.2491	2.5526	1.8262	5.18182	1.53741	6.1	1.06526	6.5	0.741204	5.7	1.82878	2	1.09545	2	1.30773	2.11111	1.53297	2.4	1.57762	5	2	0.09	18	0.79	449.49	33.05	12.19
Raukeus	Lassitude	1	5.5491	1.2778	1.9422	1.2186	5.5373	1.3414	5.5897	1.0442	1.9403	1.2431	1.9487	1.1459	4.63636	1.62928	5.7	1.08146	5.59756	1.33203	5.1	1.37032	1.45455	0.687552	1.82857	1.10298	2.03659	1.31886	2.5	1.43372	7	87	3.83	400	17.6	537.49	9.14	12.19
Ravintola	Restaurant	2	4.7844	1.2571	3.8513	1.3215	4.8218	1.3112	4.6716	1.0786	3.9109	1.2898	3.6716	1.4076	5.14815	1.45981	4.84404	1.13997	4.67857	1.31666	4.57143	1.20712	3.85185	1.63387	3.95413	1.17367	3.84821	1.337	3.33333	1.49443	9	29	1.28	202	8.89	1334.5	84.61	42.83
Rehevyys	Lushness	3	4.0977	1.3586	3.6782	1.2259	4.0699	1.309	4.2258	1.5856	3.6434	1.1773	3.8387	1.4398	3.45455	1.4397	3.84091	1.40513	4.47761	1.07813	4.625	1.99553	4	1.48324	3.625	1.20642	3.59701	1.15548	4.5	1.51186	8	80	3.52	263	11.57	1402.38	45.26	78.18
Riemu	Joy	2	5.9739	0.9808	4.7425	1.6113	6.1045	0.9187	5.5821	1.061	4.7811	1.6437	4.6269	1.5159	6.07407	1.035	5.82569	0.951062	6.07207	0.988219	6.09524	0.995227	4.59259	1.90665	4.83486	1.37109	4.79279	1.71685	4.19048	1.77817	5	6	0.26	26	1.14	1242.11	13.39	75.13
Riita	Quarrel	1	1.6879	0.8994	5.8613	1.3	1.6642	0.9254	1.7692	0.8099	5.9478	1.3395	5.5641	1.1191	2	0.894427	1.84286	0.942333	1.57317	0.87532	1.2	0.421637	5.27273	1.73729	5.78571	1.14072	5.96341	1.32819	6.2	1.54919	5	82	3.61	305	13.42	1246.61	62.98	39
Riitely	Quarrelling	2	1.6828	0.9242	5.4089	1.7375	1.7079	0.9562	1.6061	0.8205	5.5891	1.6005	4.8657	2.0143	1.62963	1.04323	1.81481	0.928753	1.64286	0.938248	1.28571	0.46291	4.7037	2.23288	5.57798	1.6683	5.45536	1.64338	5.19048	1.74983	7	220	9.68	1158	50.96	1181.32	7.54	114.97
Rikkaus	Wealth	3	5.2023	1.0453	3.8497	1.3895	5.1268	1.0643	5.5484	0.8884	3.8451	1.4107	3.871	1.31	5.81818	1.07872	5.23864	1.09328	5.04545	0.951627	5.25	1.0351	4.27273	1.95402	4.05682	1.31619	3.5303	1.29163	3.625	1.76777	7	19	0.84	88	3.87	1308.41	50.92	80.82
Rohkeus	Courage	2	5.3792	1.1018	4.2677	1.4972	5.4505	1.1108	5.1642	1.0531	4.2921	1.532	4.194	1.3952	5	1.38675	5.22936	1.07697	5.61607	1.02444	5.38095	1.02353	4.22222	1.5525	4.43119	1.32194	4.32143	1.59512	3.19048	1.40068	7	319	14.04	722	31.77	1076.39	45.46	78.18
Romanssi	Romance	4	5.9577	1.1692	5.153	1.6755	6.033	1.1225	5.7619	1.2674	5.3066	1.5855	4.7524	1.8386	5.89744	1.44723	5.90588	1.19997	6.2	0.81926	6	1.06322	5.15385	1.56505	5.11328	1.72833	5.45	1.58836	4.83333	1.46456	8	1	0.04	1	0.04	656.9	9.19	44.72
Ruisku	Syringe	4	2.5752	1.2265	4.3773	1.3144	2.5292	1.267	2.6952	1.1105	4.4891	1.2381	4.0857	1.4618	2.28205	1.43176	2.57647	1.1743	2.44262	1.29775	3.375	0.923721	4.46154	1.46622	4.48235	1.2481	3.93443	1.57976	4.25	0.675664	6	31	1.36	125	5.5	501.28	11.4	162.53
Rukous	Prayer	1	4.7341	1.5954	2.8844	1.5583	4.8731	1.558	4.2564	1.6499	2.8433	1.5407	3.0256	1.6301	4.27273	1.67874	4.4	1.67159	5.03659	1.48611	5.1	1.44914	2.90909	1.6404	2.85714	1.54437	2.93902	1.5819	2.6	1.57762	6	66	2.9	1967	86.56	691.58	12.98	42.23
Rumilus	Ugly person	2	2.6255	1.2484	3.6667	1.348	2.6535	1.2691	2.5385	1.1869	3.797	1.2631	3.2615	1.5235	2.15385	1.25514	2.74312	1.17382	2.7027	1.31145	2.19048	1.12335	3.46154	1.60576	3.92661	1.09465	3.41441	1.41079	3.90476	1.64027	7	257	11.31	10837	476.89	434.93	17.44	26.04
Rumuus	Ugliness	4	2.5789	1.0585	3.9158	1.1995	2.5709	1.0864	2.6	0.9865	3.9964	1.1884	3.7048	1.2083	2.46154	1.07229	2.54297	1.01658	2.68852	1.17673	2.875	1.15392	3.87179	1.17383	3.96875	1.18446	3.7541	1.33736	3.83333	1.0495	6	120	5.28	384	16.9	1809.22	478.85	274.05
Runous	Poetry	2	5.0074	1.4247	3.2836	1.5195	5.1733	1.3363	4.5075	1.5703	3.2637	1.5509	3.3433	1.4308	3.85185	1.58609	4.97248	1.258	5.13393	1.43002	6	1.04881	3.40741	1.47438	3.2844	1.44717	3.28829	1.58049	3.09524	1.70014	6	479	21.08	2999	131.97	2077.61	273.03	103.59
Runsaus	Abundance	4	4.7711	1.0764	3.5816	1.1875	4.7236	1.1446	4.8952	0.8652	3.6218	1.1941	3.4762	1.1693	4.48718	1.21117	4.80078	1.06796	4.70492	1.06996	5.08333	0.880547	3.5641	1.11909	3.48828	1.211	3.88525	1.12692	3.83333	1.09014	7	2	0.09	4	0.18	1992.04	90.75	524.52
Ruohikko	Grass	2	5.4007	1.1923	2.8246	1.431	5.5149	1.177	5.0462	1.1783	2.8812	1.4646	2.6515	1.3184	4.81481	1.66496	5.3211	1.09613	5.67273	1.10137	5.14286	1.10841	2.7037	1.46274	2.65138	1.25001	3	1.56089	2.95238	1.53219	8	30	1.32	150	6.6	1262.59	162.11	80.82
Ruoste	Rust	1	2.7151	1.3443	3.7602	1.4166	2.7218	1.3616	2.6923	1.3009	3.7121	1.4385	3.9231	1.3453	2.45455	1.21356	3.24286	1.30146	2.30864	1.24139	2.6	1.50555	3.63636	1.36182	3.71014	1.29594	3.79012	1.5388	4	1.41421	6	531	23.37	775	34.1	1185.83	162.11	11.58
Rutto	Plague	2	1.5799	1.0747	4.5316	1.8798	1.5297	1.0374	1.7313	1.1753	4.6535	1.8417	4.1642	1.9586	1.59259	0.971092	1.77064	1.19127	1.47321	1.0394	1.14286	0.358569	4.62963	2.151	4.46789	1.6531	4.52679	1.96803	4.7619	2.23394	5	1161	51.09	8008	352.4	1251.04	162.11	39.65
Ruumis	Corpse	3	2.3064	1.3993	4.4798	1.4887	2.2535	1.4013	2.5484	1.3866	4.5915	1.4448	3.9677	1.6018	1.45455	0.934199	2.18182	1.32652	2.62687	1.50591	2.14286	1.21499	4.27273	2.19504	4.51136	1.45424	4.56716	1.37316	3.57143	1.71825	6	297	13.07	1448	63.72	613.47	149.21	12.19
Ruuna	Gelding	1	4.3179	1.2656	3.2486	1.2857	4.3433	1.327	4.2308	1.0378	3.1791	1.3199	3.4872	1.1441	3.72727	1.55505	4.2	1.17461	4.46341	1.21914	4.6	1.77639	2.54545	1.21356	3.4	1.32315	3.19512	1.24165	3.4	1.3499	5	137	6.03	901	39.65	825.59	146.03	68.59
Ryppy	Wrinkle	1	3.2197	1.3633	3.815	1.3209	3.1791	1.4027	3.359	1.2245	3.7985	1.3588	3.8718	1.196	2.72727	1.73729	3.34286	1.22635	3.09756	1.36635	3.9	1.66333	3.81818	1.4013	3.78571	1.3394	3.81707	1.27781	4	1.63299	5	14	0.62	81	3.56	958.99	146.03	63.07
Rötöstely	Looting	1	1.7384	0.965	5.2733	1.5105	1.6316	0.9085	2.1026	1.071	5.3835	1.5459	4.8974	1.3337	2.45455	1.21356	3.24286	1.30146	2.30864	1.24139	2.6	1.50555	3.63636	1.36182	3.71014	1.29594	3.79012	1.5388	4	1.41421	9	354	15.58	1950	85.81	1650.79	296.33	197.14
Röyhkeys	Impudence	1	1.578	0.8498	5.4535	1.523	1.4851	0.7922	1.8974	0.9678	5.5414	1.5251	5.1538	1.4963	1.45455	0.687552	2.01429	0.970475	1.28049	0.614122	1.1	0.316228	4.27273	1.55505	5.33333	1.33578	5.65854	1.61184	5.9	1.44914	8	13	0.57	127	5.59	1064.32	55.48	80.16
Saarna	Sermon	4	2.7974	1.3409	4.1868	1.4325	2.7782	1.3663	2.8476	1.2769	4.2	1.3829	4.1524	1.5614	2.82051	1.39306	2.73438	1.32833	2.85246	1.3271	3.29167	1.39811	4.12821	1.68865	4.18359	1.42302	4.18033	1.45497	4.33333	1.0495	6	123	5.41	2108	92.76	1014.67	157.76	53.79
Saasta	Filth	1	1.3988	0.7605	4.9711	1.5754	1.2985	0.6256	1.7436	1.0442	5.0075	1.6291	4.8462	1.3868	1.27273	0.467099	1.6	0.907297	1.2561	0.624816	1.3	0.674949	4.72727	1.61808	5.1	1.21762	4.86585	1.81735	5.2	1.75119	6	1681	73.97	9999	440.01	916.83	83.4	80.16
Sairaala	Hospital	1	2.8786	1.2678	4.341	1.4485	2.8881	1.2665	2.8462	1.2884	4.3657	1.4794	4.2564	1.3518	2.36364	1.12006	2.75714	1.16016	3.03659	1.35578	3	1.33333	3.18182	1.60114	4.3	1.45811	4.47561	1.38978	4.8	1.22927	8	24	1.06	119	5.24	298.14	5.36	35.45
Sairaus	Illness	4	1.8122	0.9121	4.5937	1.4043	1.7527	0.9106	1.9709	0.9016	4.7455	1.3725	4.1923	1.4147	1.76923	0.985728	1.87795	0.8829	1.72131	1.03491	1.41667	0.653863	4.58974	1.37109	4.54902	1.34741	4.67213	1.73898	4.875	1.1156	7	78	3.43	387	17.03	771.64	13.42	78.18
Salaatti	Salad	1	5.1503	1.201	2.9128	1.3414	5.2687	1.2088	4.7436	1.0935	2.8797	1.3202	3.0256	1.4233	4.45455	1.36848	4.8	1.12417	5.5	1.14665	5.5	1.08012	2.45455	1.29334	3.07143	1.35477	2.83951	1.35515	2.9	1.19722	8	39	1.72	211	9.29	821.2	86.45	80.16
Sapeli	Saber	4	3.1398	1.323	4.4116	1.2148	3	1.3263	3.5096	1.2463	4.4545	1.2559	4.2981	1.0962	3.79487	1.08044	3.18824	1.30861	2.85246	1.41228	2.29167	0.999094	4.17949	1.1209	4.48627	1.09347	4.09836	1.59901	4.79167	1.31807	6	411	18.09	2063	90.78	1944.33	207.51	524.52
Satama	Harbor	4	4.7784	1.1332	3.2302	1.271	4.865	1.161	4.5524	1.0283	3.2161	1.2951	3.2667	1.2111	4.42105	1.15388	4.80469	1.08508	4.81967	1.37245	4.95833	0.858673	3.18421	1.27035	3.13333	1.27586	3.45902	1.23253	3.75	1.18872	6	94	4.14	1489	65.52	1755.66	152.76	44.84
Seikkailu	Adventure	2	5.4238	1.139	5.0896	1.4429	5.4554	1.1332	5.3284	1.1598	5.1542	1.4667	4.8955	1.3611	5.62963	1.00568	5.56881	1.07468	5.29464	1.24942	5.09524	0.889087	4.40741	1.71552	5.30556	1.27857	5.10714	1.42915	4.7619	1.70014	9	17	0.75	153	6.73	1802.01	209.3	84.34
Sekaannus	Mix-up	3	2.4942	0.9397	4.9535	1.2179	2.4468	0.9291	2.7097	0.9728	5.0355	1.1428	4.5806	1.4782	3	1.26491	2.45977	0.832544	2.45455	0.995093	2.5	1.06904	3.81818	1.4013	5.21839	0.969599	4.90909	1.32116	4	1.30931	9	17	0.75	30	1.32	1399.32	290.95	162.53
Seksi	Sex	1	5.9649	1.2829	5.2865	1.7673	5.8712	1.3158	6.2821	1.1227	5.1212	1.8077	5.8462	1.5138	5.45455	1.86353	5.81429	1.35447	6.1625	1.17402	6	0.471405	5	1.67332	5.41429	1.60156	5.2375	1.93727	5.1	1.72884	5	152	6.69	1407	61.92	1584.02	173.09	202.83
Siemaus	Sip	1	4.6959	1.2466	3.2339	1.3819	4.7576	1.2547	4.4872	1.2112	3.1061	1.3493	3.6667	1.4204	4.5	1.35401	4.74286	1.08595	4.71605	1.35309	4.4	1.42984	2.5	1.17851	3.24286	1.18488	3.33333	1.57321	3.1	1.1005	7	337	14.83	1514	66.62	897.73	25.75	78.18
Sijainti	Location	3	4.1445	0.5675	3.6705	0.8701	4.1469	0.5809	4.1333	0.5074	3.6364	0.8845	3.8333	0.7915	4.18182	0.603023	4.15909	0.544278	4.15152	0.613751	3.875	0.353553	3.63636	0.924416	3.63636	0.860123	3.71642	0.901278	3.71429	0.755929	8	492	21.65	3605	158.64	1038.27	70.85	53.91
Sikari	Cigar	4	2.8813	1.5917	3.9182	1.4314	2.68	1.5186	3.4135	1.6641	4.0109	1.4257	3.6731	1.4241	2.76923	1.72385	2.85882	1.54833	3.16393	1.6949	2.58333	1.55806	3.74359	1.48178	3.92549	1.41363	4.01639	1.52197	3.875	1.36135	6	52	2.29	119	5.24	493.6	125.37	86.33
Simputus	Bullying	1	1.5376	0.9735	5.7225	1.4074	1.4478	0.9141	1.8462	1.113	5.7537	1.4324	5.6154	1.3301	1.81818	0.873863	1.74286	1.08595	1.39024	0.899329	1	0	4.90909	1.51357	5.57143	1.30297	5.90244	1.3843	6.2	1.8738	8	109	4.8	363	15.97	1417.5	175	78.18
Sirppi	Crescent	2	3.7509	1.388	3.7435	1.2627	3.8168	1.3313	3.5522	1.5402	3.8416	1.2154	3.4478	1.3628	3.44444	1.31071	3.97248	1.28711	3.58036	1.4372	3.90476	1.6095	3.81481	1.2721	3.94495	1.07871	3.61607	1.39656	3.28571	1.27055	6	5	0.22	206	9.07	849.35	67.31	131.96
Soimaus	Reproach	3	2.4509	1.0366	4.6919	1.2628	2.4155	1.0399	2.6129	1.0223	4.7872	1.1881	4.2581	1.5048	3	1.61245	2.45977	0.92516	2.37313	0.982203	2.25	1.58114	3.72727	1.48936	4.86207	1.02495	4.60606	1.37984	4.875	1.80772	7	984	43.3	10848	477.37	942.99	215.18	110.42
Sorto	Repression	4	1.5921	0.9186	5.4184	1.4015	1.5055	0.8644	1.819	1.017	5.5236	1.3863	5.1429	1.4103	1.87179	1.34124	1.64453	0.891468	1.34426	0.727673	1.20833	0.508977	5.35897	1.44162	5.44141	1.27282	5.2623	1.78794	5.66667	1.57885	5	16	0.7	3988	175.49	556.15	241.3	95.67
Sotilas	Soldier	2	3.3606	1.3714	4.153	1.4257	3.3366	1.3625	3.4328	1.4059	4.2438	1.3399	3.8806	1.6378	3.66667	1.64083	3.31193	1.23751	3.33929	1.42408	3.33333	1.42595	3.96296	1.65207	4.53211	1.33728	3.94595	1.35404	3.52381	1.53685	7	1408	61.96	6991	307.64	1094.71	36.2	14.44
Suihku	Shower	1	5.6047	1.2498	2.8547	1.4737	5.6316	1.3284	5.5128	0.9423	2.8647	1.476	2.8205	1.4845	4.45455	2.16165	5.54286	1.15075	5.79012	1.12601	5.8	1.0328	2.81818	1.47093	2.82857	1.43427	2.90123	1.51332	2.7	1.63639	6	76	3.34	191	8.41	572.15	1.15	19.42
Sujuvuus	Effortlessness	4	5.4828	1.0698	2.8443	1.3252	5.5401	1.1095	5.3333	0.9473	2.8321	1.3832	2.8762	1.166	5.33333	1.00873	5.45312	1.058	5.48333	1.18596	6.04167	0.858673	2.76923	1.13466	2.69531	1.28679	3.38333	1.45079	3.20833	1.35066	8	27	1.19	130	5.72	1246.13	112.52	65.4
Suklaa	Chocolate	3	5.9138	1.1573	3.5172	1.7527	6.042	1.0998	5.3226	1.2487	3.5734	1.7939	3.2581	1.5485	5.72727	1.19087	6.03409	1.0444	5.8209	1.25439	5.625	1.50594	2.81818	1.60114	3.44318	1.67372	3.73134	1.85523	3.5	1.92725	6	17	0.75	112	4.93	736.49	105.95	162.53
Sulka	Feather	2	4.5019	1.1801	3.1585	1.2391	4.5446	1.1805	4.3731	1.1785	3.1407	1.2594	3.2121	1.1834	4.14815	1.32153	4.72477	0.989496	4.41071	1.27734	4.28571	1.23056	3.34615	1.5477	3.08411	1.12536	3.18018	1.27349	3.19048	1.24976	5	30	1.32	322	14.17	1571.16	434.5	97.45
Suojelu	Protection	4	5.3694	1.0987	2.963	1.4175	5.4854	1.0868	5.0667	1.0766	2.8352	1.4445	3.2952	1.2929	5.4359	1.07103	5.38281	1.10699	5.16667	1.12245	5.625	0.969648	2.87179	1.55901	2.91765	1.43805	3.26667	1.32597	2.83333	1.12932	7	205	9.02	5859	257.83	1134.23	40.76	121.8
Suosio	Fame	1	4.9595	1.1682	4.1214	1.3861	4.9328	1.1902	5.0513	1.099	4.0672	1.4259	4.3077	1.2387	5	1.09545	4.74286	1.17567	5.12195	1.15887	5.1	1.19722	4.27273	1.48936	4.15714	1.31475	4.07317	1.44684	4.1	1.44914	6	532	23.41	1536	67.59	1152.55	25.46	31.53
Surma	Death	3	1.4943	0.8652	5.4655	1.3797	1.4825	0.879	1.5484	0.8099	5.5804	1.3501	4.9355	1.4127	1.36364	0.504525	1.625	0.95065	1.34328	0.686498	1.5	1.41421	4.72727	1.79393	5.34091	1.2307	5.79104	1.40925	5.125	1.64208	5	20	0.88	79	3.48	1033.92	139.4	162.53
Suudelma	Kiss	4	6.3947	0.8577	5.0237	1.8161	6.4545	0.8375	6.2381	0.8936	5.0839	1.776	4.8667	1.9169	6.71795	0.510352	6.39062	0.856206	6.32787	1.01195	6.08333	0.775532	5.05128	1.94596	4.90196	1.88085	5.40984	1.59559	5.29167	1.26763	8	1908	83.96	11406	501.93	700.69	116.39	128.07
Suunta	Direction	1	4.422	1.0064	3.4798	1.2323	4.4701	1.0455	4.2564	0.8497	3.4179	1.2702	3.6923	1.0798	3.90909	1.70027	4.42857	0.92582	4.52439	0.945759	4.1	0.994429	3	1.67332	3.64286	1.16763	3.42683	1.23759	3.3	1.05935	6	141	6.2	1582	69.62	1319.73	66.28	116.39
Suuttumus	Anger	1	2.2023	1.1562	5.6358	1.312	2.2015	1.1748	2.2051	1.1045	5.694	1.322	5.4359	1.2731	2.45455	1.12815	2.37143	1.16931	2.02439	1.15444	2.2	1.0328	5.09091	1.6404	5.51429	1.25966	5.81707	1.27781	5.6	1.50555	9	10	0.44	31	1.36	1265.14	47.42	88.56
Sydän	Heart	4	5.3789	1.1571	3.7211	1.519	5.5382	1.1308	4.9619	1.126	3.7527	1.5581	3.6381	1.4151	5.10256	1.61888	5.39453	1.05376	5.44262	1.24532	5.5	1.10335	4.05128	1.57194	3.64453	1.48013	3.90164	1.6503	3.54167	1.47381	5	69	3.04	968	42.6	1246.9	47.42	279.3
Syksy	Fall	3	4.6207	1.5338	3.3851	1.3412	4.6573	1.4875	4.4516	1.7481	3.3497	1.37	3.5484	1.2066	3.72727	1.42063	4.65909	1.50773	4.71642	1.50561	4.625	2.06588	3.72727	1.27208	3.31818	1.36916	3.32836	1.33016	4.125	1.12599	5	157	6.91	11	0.48	930.44	47.42	80.82
Sympatia	Sympathy	2	5.7881	1.1637	3.1599	1.6024	5.8911	1.1188	5.4776	1.2475	3.1931	1.6352	3.0597	1.5064	5.37037	1.47148	5.58716	1.14836	5.99107	1.078	6.28571	0.902378	3.14815	1.63387	2.97248	1.30851	3.41071	1.77852	2.80952	1.86062	8	6	0.26	31	1.36	819.34	31.71	78.18
Syntymä	Birth	2	5.4721	1.4417	4.5279	1.7137	5.6584	1.3812	4.9104	1.4846	4.6881	1.721	4.0448	1.609	5.11111	1.50214	5.17431	1.37332	5.80357	1.50578	5.71429	0.902378	4.07407	1.63909	4.54128	1.5428	4.74107	1.82449	3.90476	1.89486	7	1	0.04	477	20.99	824.32	17.52	274.05
Syrjintä	Discrimination	2	1.6642	0.9357	5.1866	1.606	1.6468	0.9642	1.7164	0.8494	5.3134	1.5448	4.806	1.7341	1.42308	0.577794	1.88073	1.01584	1.53571	0.909693	1.52381	0.813575	4.81481	1.88184	5.37037	1.29407	5.10714	1.79266	5.14286	1.62129	8	90	3.96	1453	63.94	980.2	69.92	89.79
Sävytys	Tinting	2	4.368	1.2134	3.3048	1.2293	4.5	1.1644	3.9701	1.2789	3.3069	1.2597	3.2985	1.1417	3.66667	1.64083	3.31193	1.23751	3.33929	1.42408	3.33333	1.42595	3.96296	1.65207	4.53211	1.33728	3.94595	1.35404	3.52381	1.53685	7	205	9.02	52	2.29	256.69	5.74	18.39
Taakka	Burden	3	2.2701	1.0095	4.3333	1.2646	2.1538	0.914	2.8065	1.2495	4.3846	1.3104	4.0968	1.0118	2.27273	1.3484	2.11364	0.863458	2.46269	1.07771	2.375	1.30247	3.63636	1.50151	4.17045	1.21505	4.64179	1.22724	4.5	1.30931	6	21	0.92	5	0.22	415.22	77.41	18.44
Taide	Art	1	5.5029	1.2086	3.3064	1.5678	5.6567	1.1576	4.9744	1.2458	3.2164	1.6053	3.6154	1.407	4.45455	1.57249	5.31429	1.13626	5.7439	1.16334	6	0.816497	3.18182	1.32802	3.2	1.48031	3.35366	1.58209	3.8	2.29976	5	2	0.09	2913	128.19	317.43	16.58	18.39
Taito	Talent	3	5.4798	0.962	3.526	1.3406	5.507	0.9283	5.3548	1.112	3.4648	1.3083	3.8065	1.4701	5.18182	1.25045	5.48864	0.830376	5.43939	1.06884	6.125	0.834523	3.90909	1.51357	3.45455	1.24945	3.48485	1.37273	4.125	1.80772	5	437	19.23	138	6.07	1084.2	9.85	71.3
Takiainen	Burdock	3	2.7931	1.3612	4.1149	1.2896	2.7483	1.3813	3	1.2649	4.2028	1.2591	3.7097	1.371	2.63636	1.36182	2.63636	1.3745	2.97015	1.30233	3.25	1.66905	4.18182	1.72152	4.07955	1.34951	4.22388	1.16542	3.5	0.92582	9	30	1.32	10	0.44	721.6	1.08	28.85
Tapaturma	Accident	1	1.5233	0.9078	5.2775	1.6007	1.4737	0.8667	1.6923	1.0299	5.3284	1.6258	5.1026	1.5182	1.36364	0.504525	1.55714	0.878664	1.54878	1.00802	1.22222	0.440959	4.63636	1.68954	5.28571	1.45605	5.35366	1.68781	5.3	1.82878	9	2	0.09	122	5.37	1229.26	34.09	207.09
Tappaja	Killer	4	1.3862	0.7313	5.7354	1.3777	1.3029	0.6515	1.6058	0.8749	5.8139	1.3581	5.5288	1.4139	1.5641	0.882427	1.43922	0.723094	1.1	0.354152	1.25	1.03209	5.5641	1.60255	5.77255	1.24989	5.65	1.71558	5.83333	1.40393	7	16	0.7	1870	82.29	1075.81	107.97	207.09
Tappio	Defeat	4	2.1557	0.9256	4.8127	1.2554	2.1752	0.9446	2.1048	0.8762	4.8175	1.2416	4.8	1.2964	2.23077	1.15762	2.17578	0.905517	2.16667	0.923638	1.79167	0.658005	4.73684	1.44604	4.85156	1.18215	4.62295	1.51838	5	0.932505	6	465	20.46	5	0.22	652.4	7.36	162.53
Tappo	Manslaughter	2	1.3955	0.9283	5.3849	1.8036	1.3483	0.8355	1.5373	1.159	5.56	1.7179	4.8462	1.9624	2	1.59326	1.40741	0.820725	1.3125	0.838609	1	0	5.11111	2.10006	5.42593	1.46743	5.42727	1.9651	5.3	2.17885	5	1	0.04	120	5.28	735.53	110.31	35.45
Tarina	Story	1	5.4104	1.0506	3.5029	1.4086	5.4403	1.0796	5.3077	0.9502	3.5075	1.4075	3.4872	1.4303	5	1.67332	5.58571	0.924589	5.29268	1.01212	5.6	1.26491	3.18182	1.53741	3.4	1.39772	3.58537	1.37842	3.9	1.66333	6	32	1.41	933	41.06	782.57	18.21	208.64
Tarjoilu	Serving	3	4.7701	0.9398	3.4598	1.105	4.7552	0.9436	4.8387	0.9344	3.5035	1.0739	3.2581	1.2374	4.72727	1.10371	4.81818	0.977276	4.67164	0.85967	5.125	0.991031	3.54545	0.934199	3.36364	1.1057	3.56716	1.09023	3.5	1.51186	8	102	4.49	85	3.74	462.36	18.21	7.52
Tarmo	Vigor	3	5.2759	1.0501	4.3621	1.3604	5.3147	1.0643	5.0968	0.9783	4.3916	1.4194	4.2258	1.0555	4.54545	0.934199	5.19318	1.09185	5.44776	0.957958	5.75	1.0351	3.63636	1.50151	4.45455	1.27675	4.34328	1.4725	4.5	0.92582	5	5	0.22	133	5.85	1212.39	220.42	213.47
Tarve	Need	3	4.069	1.0177	4.0402	1.0277	4.028	1.0066	4.2581	1.0636	4.1329	0.9512	3.6129	1.2564	4.81818	1.4013	3.81818	0.929039	4.14925	0.957486	5.125	0.64087	3.81818	1.16775	4.21591	0.94015	3.8806	1.08044	3.75	1.16496	5	7	0.31	332	14.61	1122.8	56.34	70.52
Tehokkuus	Efficiency	1	3.9075	1.5374	4.8035	1.4087	3.9552	1.5793	3.7436	1.3902	4.8433	1.424	4.6667	1.3637	4	1.41421	3.85714	1.38612	3.96341	1.69564	3.7	1.49443	4.45455	1.69491	4.87143	1.3823	4.79268	1.40315	4.8	1.47573	9	75	3.3	103	4.53	1440.9	312.3	384.16
Tekniikka	Technique	4	4.3289	1.283	3.7842	1.2438	4.1309	1.2604	4.8476	1.1992	3.8036	1.2342	3.7333	1.273	3.92308	1.51109	4.37109	1.2707	4.34426	1.27652	4.5	0.932505	3.53846	1.42987	3.83203	1.23634	3.65574	1.20948	4	1.06322	9	15	0.66	6	0.26	1471.32	29.9	294.35
Terva	Tar	4	4.4195	1.3297	3.254	1.2184	4.3491	1.3623	4.6058	1.2261	3.3527	1.2155	2.9903	1.1923	4.15385	1.54815	4.32549	1.29807	4.70492	1.33347	5.125	0.946963	3.46154	1.12029	3.21654	1.2111	3.22951	1.33408	3.375	1.1726	5	3	0.13	494	21.74	1283.07	7.87	11.61
Tervehdys	Greeting	1	5.6047	1.1164	3.2674	1.4382	5.7068	1.0786	5.2564	1.1858	3.2406	1.4415	3.359	1.4416	5.09091	1.22103	5.25714	1.08595	5.91358	1.0392	6.1	0.994429	3.27273	1.61808	3.28571	1.33126	3.19753	1.47834	3.7	1.76698	9	167	7.35	115	5.06	884.46	0.93	207.09
Terveys	Health	3	5.8786	1.1922	3.3931	1.4889	5.8592	1.218	5.9677	1.0796	3.3732	1.4857	3.4839	1.5247	5.72727	1.19087	5.98864	1.09853	5.72727	1.2955	6.125	1.3562	3.81818	1.94001	3.15909	1.43748	3.59091	1.42481	3.75	1.75255	7	14	0.62	92	4.05	662.43	92.82	65.4
Terävyys	Sharpness	2	3.6877	1.3574	4.2052	1.3207	3.5891	1.3621	3.9851	1.3084	4.2985	1.304	3.9254	1.3407	3.66667	1.41421	3.66972	1.2697	3.66964	1.44813	3.90476	1.30018	4	1.49358	4.42202	1.11632	4.0991	1.40748	3.90476	1.51343	8	50	2.2	11	0.48	745.84	64.75	35.45
Teurastus	Slaughter	2	1.6269	1.0577	5.0669	1.8475	1.5373	0.9643	1.8955	1.2689	5.2327	1.7817	4.5672	1.9635	1.88889	1.64862	1.69444	1.05422	1.53571	0.938933	1.42857	0.597614	4.59259	2.2746	5.33945	1.58243	5.01786	1.9077	4.52381	2.06444	9	1	0.04	1738	76.48	1579.57	55.62	294.35
Tiede	Science	3	4.7529	1.3045	3.8506	1.277	4.6643	1.2998	5.1613	1.2675	3.8601	1.2253	3.8065	1.5148	3.63636	1.85864	4.82955	1.33237	4.80597	1.13135	5	0.92582	3.18182	1.47093	3.92045	1.30623	3.85075	1.1839	4	1.41421	5	1070	47.09	385	16.94	1067.87	90.75	207.09
Tieto	Knowledge	1	5.4302	1.1295	3.936	1.5185	5.4478	1.1862	5.3684	0.913	3.9254	1.4849	3.9737	1.652	4.72727	1.48936	5.24286	1.0555	5.65432	1.09727	5.7	1.05935	3.81818	1.66242	3.91429	1.46201	3.93827	1.56801	4.2	1.54919	5	99	4.36	426	18.75	1503.52	90.75	197.14
Tietäjä	Seer	3	4.6379	1.1585	3.4885	1.0575	4.5664	1.1782	4.9677	1.016	3.4266	1.0514	3.7742	1.0555	4.27273	1.27208	4.61364	1.10829	4.65672	1.21296	5.25	1.0351	3.27273	1.00905	3.40909	1.04646	3.55224	1.03402	4.125	1.3562	7	105	4.62	2987	131.44	508.64	4.41	52.3
Timantti	Diamond	1	5.2267	1.3768	3.883	1.6082	5.4135	1.3435	4.5897	1.3123	3.7727	1.7013	4.2564	1.1858	5.4	1.57762	5.01429	1.26826	5.47561	1.40744	4.5	1.35401	3.9	1.52388	3.9	1.48568	3.92593	1.73765	3.4	1.57762	8	322	14.17	145	6.38	1142.84	77.31	138.25
Toimisto	Office	3	3.7168	1.0033	3.6105	1.0171	3.6993	1.0142	3.8	0.9613	3.6408	1.0338	3.4667	0.9371	3.18182	1.16775	3.65909	1.00443	3.80303	0.980105	4.375	0.517549	3.09091	1.22103	3.63218	0.977835	3.60606	1.02099	4.125	0.991031	8	38	1.67	220	9.68	248.88	33.78	35.45
Toimivuus	Functionality	2	4.803	1.3166	3.4238	1.321	4.7673	1.3347	4.9104	1.2641	3.4109	1.2869	3.4627	1.4284	5.18519	1.33119	4.51376	1.14354	4.97321	1.41077	4.90476	1.41084	3.55556	1.52753	3.45872	1.09318	3.45536	1.4325	2.90476	1.48003	9	93	4.09	567	24.95	168.2	4.25	35.45
Toive	Wish	4	5.7947	0.9746	3.8575	1.5722	5.8982	0.965	5.5238	0.9517	3.9599	1.6537	3.5905	1.306	5.69231	1.17325	5.77734	0.950353	5.85246	1.0462	6	0.65938	3.87179	1.64124	3.7451	1.5629	4.31148	1.5973	3.875	1.36135	5	185	8.14	3232	142.23	168.2	4.25	35.45
Toivomus	Wish	1	5.3873	1.113	3.7052	1.3893	5.5672	1.0365	4.7692	1.1576	3.6866	1.4111	3.7692	1.3271	5.09091	1.04447	5.45714	0.943102	5.41463	1.16483	5	1.76383	4.18182	1.16775	3.7	1.27802	3.65854	1.51714	3.6	1.3499	8	835	36.74	279	12.28	1267.4	24.03	314.97
Tomaatti	Tomato	2	4.633	1.3874	3.0487	1.366	4.73	1.3699	4.3433	1.4094	3.025	1.3907	3.1194	1.2971	4.22222	1.45002	4.36111	1.2931	4.92793	1.35989	5	1.58114	3.22222	1.28103	3.12037	1.37886	2.97297	1.32431	2.85714	1.65184	8	41	1.8	180	7.92	1080.33	70.89	78.18
Tottumus	Habit	3	4.3873	0.8795	3.2775	1.1681	4.3451	0.8995	4.5806	0.7648	3.1972	1.1744	3.6452	1.0816	4.45455	0.687552	4.40909	0.978344	4.30303	0.763991	4.75	0.886405	3.63636	0.80904	3.13636	1.1956	3.33333	1.12774	3.875	1.45774	8	24	1.06	64	2.82	1033.18	83.91	167.77
Tunne	Feeling	2	5.5075	1.1367	3.9513	1.6683	5.6119	1.0482	5.194	1.3285	3.975	1.7377	3.8806	1.4515	5.74074	0.902671	5.33945	1.15646	5.63063	1.1515	5.42857	1.16496	3.92593	1.7743	3.81651	1.63959	4.18182	1.63775	3.47619	1.77817	5	15	0.66	23	1.01	896.7	61.48	167.77
Tuoksu	Scent	4	5.5699	0.9985	3.6148	1.5325	5.6241	1.0096	5.4286	0.9593	3.6314	1.5332	3.5714	1.5371	5.47368	1.22445	5.63281	0.927752	5.54098	1.00952	5.125	1.22696	3.30769	1.50707	3.52157	1.51843	4	1.55991	4.125	1.454	6	8	0.35	49	2.16	1008.1	60	88.59
Tuomio	Verdict	1	2.3837	1.3172	4.7457	1.4118	2.3008	1.3427	2.6667	1.1994	4.7687	1.4296	4.6667	1.3637	2	1.09545	2.52174	1.26734	2.32927	1.38827	2.3	1.33749	4.36364	1.50151	4.75714	1.33445	4.73171	1.48281	5.2	1.31656	6	24	1.06	32	1.41	1490.69	203.81	314.97
Tuonti	Import	2	3.8358	1.1364	3.5468	1.1986	3.8366	1.1233	3.8333	1.1843	3.5842	1.1484	3.4308	1.3459	4	1.07417	3.76852	1.14064	3.86607	1.05263	3.80952	1.6006	3.66667	1.1094	3.75926	1.06666	3.37838	1.25809	3.19048	1.47034	6	10	0.44	227	9.99	1970.19	94.57	524.52
Tuotos	Yield	1	4.3837	1.2812	3.7616	1.1828	4.4511	1.276	4.1538	1.2884	3.7519	1.2149	3.7949	1.0804	4.36364	1.50151	4.28986	1.16444	4.46341	1.35351	4.4	1.3499	3.45455	1.12815	3.84058	1.15839	3.7439	1.20504	3.7	1.33749	6	37	1.63	1672	73.58	1066.49	29.23	109.52
Turkis	Fur	2	3.1338	1.5919	4.1561	1.5734	3.0891	1.6366	3.2687	1.4521	4.2178	1.5524	3.9701	1.6327	2.92593	1.75249	2.80734	1.32272	3.35714	1.6865	3.90476	1.78619	4.07407	1.81714	4.47706	1.4882	3.96429	1.53593	3.61905	1.65759	6	274	12.06	1836	80.79	694.62	43.51	26.14
Turva	Safety	3	6.1561	1.0195	2.3873	1.4923	6.2465	1.0049	5.7419	0.9989	2.3007	1.5384	2.8	1.1861	5.90909	1.446	6.24138	0.848604	6.04478	1.14723	6.5	0.92582	2.90909	1.8684	2.05747	1.34126	2.62687	1.5259	3.25	1.58114	5	56	2.46	193	8.49	879	103.55	19.42
Tutkimus	Study	3	4.0529	1.2416	3.9064	1.209	3.964	1.151	4.4516	1.5457	3.8571	1.1541	4.129	1.4316	3.09091	1.22103	4.19767	1.34444	3.93939	1.00581	4.85714	1.21499	2.90909	1.22103	3.89535	1.26518	4.02985	1.0867	4.42857	0.9759	8	2	0.09	180	7.92	1135.93	7.55	274.05
Tyhjyys	Emptiness	2	2.8843	1.3594	3.3792	1.5637	2.8308	1.3421	3.0448	1.4081	3.4653	1.5745	3.1194	1.5128	2.69231	1.54322	3.26606	1.38539	2.66964	1.24037	2.28571	1.14642	2.77778	1.39596	3.43119	1.61799	3.5	1.52457	3.2381	1.6095	7	4	0.18	41	1.8	1737.44	63.25	524.52
Tyhmyys	Stupidity	3	2.3237	0.9641	4.763	1.3878	2.3451	0.9752	2.2258	0.9205	4.8451	1.3904	4.3871	1.3336	3.09091	1.13618	2.32955	0.955584	2.27273	0.886574	1.625	0.916125	3.63636	1.74773	4.80682	1.34641	4.92424	1.30456	4.5	1.51186	7	593	26.1	34358	1511.95	874.67	62.88	86.33
Typeryys	Foolishness	4	2.0976	1.0483	4.7968	1.3583	2.0727	1.0646	2.1635	1.0059	4.8327	1.3073	4.7019	1.487	2.35897	1.44162	2.14902	0.968677	1.86885	0.991218	1.70833	1.12208	4.74359	1.46392	4.78039	1.25444	4.80328	1.73992	5.04167	1.19707	8	190	8.36	1373	60.42	851.33	24.38	30.03
Tyrmä	Dungeon	2	1.9331	1.1699	4.3383	1.6687	1.896	1.1259	2.0448	1.2961	4.4901	1.6123	3.8806	1.7626	1.92593	1.35663	2.15596	1.24851	1.83929	1.07848	1.28571	0.560612	4.51852	2.08235	4.40367	1.47271	4.27679	1.70959	4.09524	1.89486	5	48	2.11	306	13.47	1188.7	6.09	86.33
Tyrmäys	Knockout	1	2.1105	1.157	4.8953	1.4103	2.015	1.1281	2.4359	1.2095	4.9699	1.3814	4.641	1.4954	2.36364	1.43337	2.37681	1.04461	1.91463	1.20903	1.6	0.699206	4.27273	1.90215	4.98551	1.13102	4.87805	1.51853	5.1	1.66333	7	931	40.97	3488	153.49	710.04	20.02	64.43
Tyyneys	Serenity	1	5.6337	1.1596	2.1561	1.3355	5.6992	1.1611	5.4103	1.1406	2.0896	1.3234	2.3846	1.3691	4.36364	1.28629	5.56522	1.10451	5.91463	1.03281	5.2	1.39841	2.72727	1.3484	2.07143	1.36543	2.18293	1.32524	1.9	1.19722	7	1	0.04	1	0.04	343.32	11.51	13.59
Täyttymys	Fulfillment	4	5.5778	1.1734	3.6895	1.664	5.6971	1.1576	5.2667	1.1625	3.7782	1.7252	3.4571	1.4743	2.35897	1.44162	2.14902	0.968677	1.86885	0.991218	1.70833	1.12208	4.74359	1.46392	4.78039	1.25444	4.80328	1.73992	5.04167	1.19707	9	806	35.47	3035	133.56	708.9	44.51	33.08
Uhkaus	Threat	3	1.7414	0.9836	5.6034	1.2484	1.7273	1.0222	1.8065	0.7924	5.6294	1.2258	5.4839	1.3631	1.72727	0.904534	1.81818	0.83797	1.68657	1.19607	1.375	0.517549	4.81818	1.88776	5.64773	0.947347	5.73134	1.36606	5.125	1.80772	6	249	10.96	1775	78.11	1974.64	208.64	524.52
Ukkonen	Thunder	4	4.0079	1.6142	4.8179	1.3806	3.8978	1.6698	4.2952	1.4272	4.9051	1.3769	4.5905	1.3707	4.17949	1.66815	4.21961	1.534	3.40984	1.74525	3	1.31876	4.82051	1.44863	4.76863	1.37089	4.93443	1.4591	5.04167	1.19707	7	30	1.32	158	6.95	568.94	26.02	162.53
Ulvonta	Howl	1	2.3584	1.3678	4.9191	1.5418	2.2687	1.3664	2.6667	1.3443	4.8955	1.6001	5	1.3377	2.36364	1.02691	2.67143	1.3157	2.07317	1.38582	2.5	1.58114	4.63636	1.20605	4.87143	1.51247	5.0122	1.62916	4.8	1.47573	7	383	16.85	1282	56.42	653.69	39.73	162.53
Unelma	Dream	2	5.9813	1.1745	3.9591	1.8813	6.0448	1.1887	5.7879	1.1165	4.005	1.9252	3.8209	1.7488	6.14815	1.35032	5.87156	1.1635	6.02703	1.18674	6.1	0.91191	3.62963	2.22137	3.69725	1.77693	4.39286	1.85199	3.42857	1.74847	6	47	2.07	249	10.96	1554.78	147	207.09
Uskomus	Belief	3	3.9422	1.1499	3.8908	1.1301	3.9155	1.1699	4.0645	1.0626	3.9301	1.1423	3.7097	1.0706	3.90909	1.13618	3.81609	1.1261	4.08955	1.16426	4.125	1.3562	3.45455	0.8202	3.93182	1.16259	3.86567	1.07161	4.25	1.58114	7	26	1.14	98	4.31	1333.46	154.99	102.87
Uutinen	News	3	4.3584	0.9877	4.3333	0.9874	4.2937	0.9774	4.6667	0.9942	4.2937	0.9846	4.5161	0.9957	4.18182	1.4013	4.29545	0.886153	4.39394	0.990397	5	1.30931	3.90909	1.57826	4.40909	0.930163	4.29851	0.969457	4.375	0.744024	7	16	0.7	56	2.46	858.24	108.63	106.7
Uutuus	Novelty	1	4.6821	1.2378	4.2717	1.2764	4.7836	1.2765	4.3333	1.0345	4.2761	1.2884	4.2564	1.2506	4.54545	1.4397	4.55714	1.15012	4.84146	1.31909	4.4	0.843274	4.36364	1.43337	4.58571	1.06992	4.02439	1.4227	4	0.666667	6	92	4.05	274	12.06	1615.56	97.45	294.35
Vaate	Garment	3	4.7399	1.0038	3.4419	1.1956	4.7958	1.0003	4.4839	0.9957	3.4752	1.2106	3.2903	1.1312	5.45455	1.36848	4.67816	0.842122	4.73134	1.08127	4.5	1.19523	3	1.61245	3.36782	1.12182	3.62121	1.17362	3.375	1.50594	5	3	0.13	16	0.7	871.29	97.45	67.26
Vahinko	Mistake	1	2.5145	1.1494	4.4451	1.3046	2.5299	1.1614	2.4615	1.1203	4.3955	1.3601	4.6154	1.091	2.45455	1.03573	2.65714	0.915023	2.39024	1.32177	2.6	1.26491	4.27273	1.27208	4.52857	1.11279	4.36585	1.41868	4.7	1.70294	7	36	1.58	116	5.1	498.91	169.4	36.19
Vaikutus	Impact	1	4.3547	0.9834	3.9302	1.1113	4.2985	1.0114	4.5526	0.8605	3.9398	1.1332	3.8974	1.0462	3.54545	0.687552	4.4058	0.944315	4.41463	1.02982	4.4	0.843274	3.18182	0.873863	4.08696	1.14711	3.90244	1.10677	3.9	0.875595	8	7	0.31	94	4.14	939.75	41.93	167.77
Vaino	Persecution	3	1.6337	1.0371	5.2824	1.3856	1.5816	1.0223	1.871	1.0876	5.3237	1.3843	5.0968	1.3989	2.09091	1.22103	1.54545	0.800992	1.64615	1.23023	1.875	1.3562	4.63636	1.68954	5.36364	1.20518	5.33333	1.55543	4.875	1.3562	5	51	2.24	540	23.76	772.72	23.87	70.52
Valehtelu	Lying	2	1.7687	1.0161	5.0558	1.6974	1.801	1.0345	1.6716	0.9596	5.1287	1.6552	4.8358	1.8141	1.96296	1.28547	1.90826	1.02326	1.59821	0.944017	1.7	0.864505	4.55556	2.04438	5.29358	1.32848	4.9375	1.86616	5.09524	1.89486	9	82	3.61	364	16.02	654.82	23.87	35.11
Valittaja	Complainer	4	1.8651	0.8651	5.1319	1.2614	1.7912	0.8513	2.0571	0.8752	5.1606	1.2388	5.0571	1.3216	1.94872	1.1227	1.875	0.844823	1.78333	0.825272	1.82609	0.716822	5.5641	1.31379	5.17187	1.13835	4.78689	1.52878	4.86957	1.48643	9	464	20.42	655	28.82	1273.17	1.59	78.39
Valoisuus	Brightness	3	6.2558	0.8472	3.4425	1.7748	6.2979	0.8345	6.0645	0.892	3.3986	1.8082	3.6452	1.6238	5.90909	1.04447	6.08046	0.852062	6.51515	0.749203	6.5	0.755929	3.63636	1.28629	3.31818	1.73897	3.53731	1.91745	3.75	1.66905	9	101	4.44	320	14.08	1470.79	72.61	384.16
Valta	Power	2	3.7948	1.521	4.5224	1.4545	3.7475	1.4998	3.9394	1.5873	4.5721	1.3878	4.3731	1.6407	5.2963	1.32476	3.79817	1.35933	3.40541	1.53965	3.90476	1.30018	4.22222	1.78311	4.73394	1.1757	4.46847	1.57145	4.09524	1.57812	5	12	0.53	50	2.2	470.02	6.58	35.45
Vanhuus	Old age	1	3.8439	1.3784	3.343	1.335	3.8881	1.4388	3.6923	1.1506	3.3534	1.3607	3.3077	1.2598	3.09091	1.70027	3.84286	1.33662	3.92683	1.37689	4	1.24722	3.27273	1.61808	3.15942	1.24408	3.41463	1.2953	4.1	1.79196	7	45	1.98	130	5.72	519.83	4.47	19.42
Vanki	Prisoner	3	2.2816	1.0731	4.4971	1.3751	2.3147	1.0839	2.129	1.0244	4.662	1.2766	3.7419	1.5699	2	1.26491	2.32955	0.943478	2.34328	1.20041	1.625	0.916125	4.09091	1.8684	4.47727	1.35593	4.72727	1.22217	3.375	1.59799	5	7	0.31	37	1.63	1306.98	14.97	75.98
Vapaus	Freedom	3	6.3006	0.9474	3.5434	1.8939	6.331	0.8565	6.1613	1.2935	3.3873	1.8712	4.2581	1.8613	6.18182	0.98165	6.4023	0.738631	6.22388	0.981972	6	2.13809	3.36364	1.9633	3.63218	1.84337	3.41791	1.89216	3.875	2.58775	6	3	0.13	23	1.01	797.01	4.68	81.34
Varmuus	Certainty	4	5.5711	1.1172	2.85	1.3959	5.6145	1.1481	5.4571	1.0287	2.8109	1.4015	2.9524	1.3825	5.20513	1.48996	5.58203	1.09236	5.77049	1.00654	5.54167	0.832971	3.07692	1.32555	2.76953	1.39664	3.04918	1.32195	2.83333	1.6594	7	87	3.83	229	10.08	611.89	77.37	65.4
Vasara	Hammer	2	3.7132	1.1906	3.6779	1.3011	3.7273	1.2243	3.6716	1.0925	3.7711	1.2796	3.3939	1.3345	3.44444	1.36814	3.80556	1.17177	3.68182	1.18036	3.75	1.11803	3.44444	1.33973	4.0463	1.12228	3.42342	1.35881	3.42857	1.43427	6	43	1.89	240	10.56	249.4	0.51	12.19
Vaurio	Damage	2	2.1784	1.057	4.1636	1.6263	2.1733	1.0532	2.194	1.0765	4.2921	1.6019	3.7761	1.6498	2.33333	1.24035	2.40367	1.02848	1.96429	0.994839	1.95238	1.07127	4.11111	1.71718	4.25688	1.45554	4.04464	1.69466	4.38095	2.01187	6	319	14.04	1725	75.91	1462.85	77.99	272.53
Vehreys	Verdure	2	5.6716	1.163	2.8806	1.5701	5.806	1.0896	5.2687	1.2861	2.8416	1.6556	3	1.277	4.40741	1.39392	5.68807	1.0689	5.94643	1.01199	5.75	1.06992	2.96154	1.14824	2.6789	1.36681	3.10714	1.80269	2.61905	1.59613	7	1	0.04	14	0.62	1773.79	114.51	384.16
Velka	Debt	3	1.8966	1.009	4.8276	1.2831	1.8741	0.9991	2	1.0646	4.8811	1.2973	4.5806	1.2048	1.54545	0.687552	1.64773	0.858223	2.22388	1.0985	2.375	1.30247	4.45455	1.63485	4.92045	1.25232	4.76119	1.31529	4.875	0.834523	5	346	15.23	3750	165.02	1157.35	10.8	204.09
Verotus	Taxation	1	2.6647	1.1973	4.4624	1.3914	2.6493	1.2461	2.7179	1.0247	4.5224	1.3858	4.2564	1.409	2.27273	1.27208	2.82857	1.06283	2.5122	1.26924	3.2	1.22927	4.18182	1.72152	4.34286	1.3175	4.60976	1.4208	4.4	1.3499	7	13	0.57	61	2.68	1648.25	48.7	153.85
Viehkeys	Charm	1	5.4509	1.1331	3.8035	1.485	5.3134	1.1661	5.9231	0.8701	3.5597	1.4063	4.641	1.4598	5	1.34164	5.55714	0.957589	5.42683	1.27686	5.4	0.699206	4	1.18322	4.22857	1.44635	3.40244	1.49782	3.9	1.19722	8	20	0.88	81	3.56	893.92	62.57	78.18
Viehätys	Attraction	3	5.7616	0.9404	3.948	1.4518	5.7676	0.9428	5.7333	0.9444	3.8803	1.4851	4.2581	1.2641	5.45455	1.12815	5.97701	0.820904	5.43939	0.962829	6.5	0.755929	4.09091	1.57826	4	1.49417	3.73134	1.39894	5	0.755929	8	18	0.79	94	4.14	506.53	14.7	2.42
Viisari	Pointer	4	3.8421	0.8695	3.6974	1.1209	3.7818	0.91	4	0.7338	3.7564	1.1441	3.5429	1.0472	3.84615	0.98778	3.83594	0.879192	3.80328	0.872156	4	0.510754	3.71795	1.16864	3.69922	1.12693	3.60656	1.20109	3.875	0.740887	7	245	10.78	1076	47.35	889.95	16.56	53.91
Viisaus	Wisdom	3	5.9483	1.0044	3.0057	1.611	5.965	1.0099	5.871	0.9914	2.9231	1.6362	3.3871	1.4532	5.36364	1.62928	5.97727	0.883791	5.91045	1.0259	6.75	0.46291	3.72727	1.73729	2.67045	1.47564	3.16418	1.64774	4.375	1.59799	7	28	1.23	90	3.96	854.11	248.9	138.25
Vireys	Vigilance	4	5.1161	1.1349	4.1662	1.2833	5.2044	1.1267	4.8857	1.1293	4.2336	1.2797	3.9905	1.2822	5	1.1855	5	1.1132	5.40984	1.18852	5.79167	0.779028	3.97368	1.38499	4.16797	1.26457	4.34426	1.27652	4	1.35133	6	434	19.1	2081	91.58	315.13	4.37	22.24
Virhe	Mistake	2	2.3619	1.042	4.4907	1.3812	2.3035	1.0404	2.5373	1.0347	4.5743	1.3919	4.2388	1.3268	2.51852	1.22067	2.46789	0.928647	2.27027	1.08666	2.09524	1.09109	4.2963	1.1373	4.7156	1.28446	4.32143	1.45945	4.47619	1.63153	5	49	2.16	189	8.32	1116.57	83.55	294.35
Virike	Stimulus	3	4.9133	1.1094	4.4335	1.2679	4.9014	1.1505	4.9677	0.9123	4.3873	1.2984	4.6452	1.112	4.54545	1.69491	4.94318	1.12809	4.86364	0.974859	5.5	0.92582	3.81818	1.4013	4.64773	1.30463	4.19697	1.17957	4.875	0.834523	6	997	43.87	4674	205.68	944.2	83.55	15.67
Virne	Grin	1	4.2197	1.5545	4.1156	1.2287	4.2015	1.5931	4.2821	1.4318	4.1194	1.2922	4.1026	0.9946	3.36364	1.62928	4.28571	1.45605	4.2561	1.58551	4.4	1.83787	4.18182	1.07872	4.14286	1.18304	4.07317	1.31262	4.2	1.13529	5	560	24.64	2399	105.57	975.5	85	274.05
Vitsi	Joke	1	5.2601	1.1188	3.896	1.2578	5.2537	1.1483	5.2821	1.0247	3.8358	1.2931	4.1026	1.1191	5	1.34164	4.97143	1.06283	5.54878	1.09039	5.2	1.0328	3.72727	1.42063	3.95714	1.27899	3.85366	1.26805	4	0.942809	5	15	0.66	93	4.09	1190.68	149.21	53.79
Voima	Power	3	5.0977	1.0842	4.2241	1.3775	5.0839	1.1414	5.1613	0.7788	4.1888	1.404	4.3871	1.2564	4.45455	1.50756	5.07955	1.03081	5.19403	1.07645	5.375	0.916125	4.18182	1.32802	4.28409	1.37255	4.08955	1.40056	4.75	1.38873	5	222	9.77	2046	90.04	825.91	296.33	19.38
Voittaja	Winner	4	5.1105	1.2575	4.5605	1.3011	5.0873	1.304	5.1714	1.1305	4.5927	1.262	4.4762	1.4012	5.12821	1.50752	5.10156	1.20026	5.08197	1.44101	5.25	0.944089	4.5641	1.11909	4.60547	1.27287	4.45902	1.45572	4.33333	1.49395	8	187	8.23	446	19.63	948.75	95.45	21.18
Vuode	Bed	3	5.8555	1.1993	2.6667	1.6125	5.8239	1.2451	6	0.9661	2.5643	1.5968	3.129	1.6277	5.45455	1.69491	5.75	1.30648	6.01515	0.952607	6.25	0.886405	2.7	1.25167	2.42529	1.53738	2.80303	1.65687	4.125	1.80772	5	7	0.31	56	2.46	385.6	1.95	35.45
Vuoristo	Mountain range	2	5.1115	1.3224	3.7063	1.5084	5.1188	1.3441	5.0896	1.2641	3.802	1.5551	3.4179	1.3274	4.48148	1.36918	5.22936	1.11083	5.10714	1.47262	5.33333	1.27802	3.55556	1.57708	3.6422	1.35758	3.80357	1.60427	3.71429	1.70713	8	81	3.56	129	5.68	731.2	45.28	13.08
Yleisö	Audience	3	4.1379	1.0877	4.408	1.254	4.1049	1.0662	4.2903	1.1887	4.4126	1.2409	4.3871	1.3336	3.63636	1.20605	3.98864	1.12948	4.34328	0.94632	4.75	1.16496	3.27273	1.3484	4.63636	1.23346	4.31343	1.18333	4.25	1.16496	6	162	7.13	288	12.67	1539.51	93.74	524.52
Ylistys	Praise	1	4.2197	1.438	4.0405	1.374	4.3358	1.4764	3.8205	1.2327	4.0448	1.3867	4.0256	1.3473	3.54545	1.29334	4.04286	1.32354	4.39024	1.52959	4.8	1.31656	4.45455	1.03573	4.34286	1.29532	3.70732	1.39211	4.2	1.61933	7	17	0.75	200	8.8	1850.19	290.95	294.35
Yllyke	Incentive	4	3.6359	1.1838	4.7995	1.2352	3.7153	1.1826	3.4286	1.1673	4.8613	1.2296	4.6381	1.2413	3.69231	1.02992	3.61961	1.15032	3.7377	1.36506	3.45833	1.31807	4.74359	1.11728	4.89453	1.24955	4.5082	1.25993	4.6087	1.11759	6	186	8.19	1355	59.63	910.58	137.68	162.53
Ylpeys	Pride	1	3.3873	1.3008	4.2486	1.3081	3.3806	1.3139	3.4103	1.2715	4.306	1.2698	4.0513	1.4318	3.18182	1.25045	3.62857	1.22972	3.20732	1.34933	3.4	1.3499	3.45455	1.50756	4.45714	1.17567	4.19512	1.30941	4.1	1.72884	6	21	0.92	46	2.02	1484.68	175	184.88
Ympyrä	Circle	2	4.3457	1.1604	3.2622	1.1692	4.4158	1.2116	4.1343	0.9676	3.3085	1.1893	3.1212	1.1027	3.59259	1.15223	4.6055	1.00939	4.35714	1.19953	3.90476	1.22085	3.69231	1.12318	3.33028	1.0806	3.11607	1.22103	3.15	1.30888	6	12	0.53	58	2.55	358.07	67.31	12.19
Ystävyys	Friendship	1	6.436	0.781	3.0116	1.6186	6.5414	0.7126	6.0769	0.8998	2.8797	1.5813	3.4615	1.6835	6.63636	0.6742	6.30435	0.912404	6.4878	0.689317	6.7	0.483046	3.63636	1.50151	2.95652	1.38728	2.96341	1.8152	3.1	1.59513	8	1281	56.37	3437	151.25	1596.61	215.18	294.35
Ystävä	Friend	4	6.3942	0.795	2.9208	1.5883	6.4635	0.7366	6.2115	0.9103	2.9307	1.6259	2.8952	1.4931	6.33333	1.00873	6.38039	0.793929	6.43333	0.721737	6.54167	0.58823	2.87179	1.92189	2.74219	1.47261	3.61667	1.59546	3.16667	1.76109	6	3	0.13	17	0.75	703.94	46.67	3.31
Älykkyys	Intelligence	1	5.6647	1.1117	3.896	1.4669	5.6418	1.1399	5.7436	1.0187	3.8358	1.4674	4.1026	1.4653	4.90909	1.6404	5.57143	1.05736	5.81707	1.03194	5.9	1.19722	3.72727	1.42063	4.14286	1.37562	3.62195	1.52866	4.6	1.26491	8	486	21.39	3470	152.7	1080	83.01	104.91
